# Supplementary material for: Bis(4-fluoro­anilinium) tetra­chloridocuprate(II)
Source: Acta Crystallogr Sect E Struct Rep Online. 2010 May 15;66(Pt 6):m656. doi: 10.1107/S1600536810017289 (PMC2979418; doi:10.1107/S1600536810017289)
Supplement: Supplementary file 2 [file e-66-0m656-Isup2.hkl]

# 
# h,k,l, Fc-squared, Fo-squared, sigma(Fo-squared) and status flag 
# 
data_I
_shelx_title ' 1 in P2(1)/c' 
_shelx_refln_list_code          4 
_shelx_F_calc_maximum      179.74 
_exptl_crystal_F_000       430.00 
_reflns_d_resolution_high  0.7701 
 
loop_ 
 _symmetry_equiv_pos_as_xyz 
 'x, y, z' 
 '-x, y+1/2, -z+1/2' 
 '-x, -y, -z' 
 'x, -y-1/2, z-1/2' 
 
_cell_length_a    15.6026 
_cell_length_b     7.3893 
_cell_length_c     7.1238 
_cell_angle_alpha  90.000 
_cell_angle_beta   99.917 
_cell_angle_gamma  90.000 
 
_shelx_F_squared_multiplier     1.000 
 
loop_ 
 _refln_index_h 
 _refln_index_k 
 _refln_index_l 
 _refln_F_squared_calc 
 _refln_F_squared_meas 
 _refln_F_squared_sigma 
 _refln_observed_status 
   3   0   0     1874.97     1892.62     32.41 o 
   4   0   0     2481.61     2384.41     29.83 o 
   5   0   0     3495.61     3534.07     42.65 o 
   6   0   0    11139.40    10994.06    132.12 o 
   7   0   0    10573.75    10987.82    222.30 o 
   8   0   0    15307.75    16157.80    348.11 o 
   9   0   0        4.36       12.47      3.57 o 
  10   0   0      249.25      212.10     18.15 o 
  11   0   0       41.84       50.59      9.58 o 
  12   0   0      891.51      926.78     42.51 o 
  13   0   0      910.64     1016.36     48.72 o 
  14   0   0     2367.01     2441.96     98.41 o 
  15   0   0      158.36      196.08     22.59 o 
  16   0   0       15.90       14.88     13.82 o 
  17   0   0       49.02       75.23     20.56 o 
  18   0   0        4.59       12.48     15.08 o 
  19   0   0        4.49       13.03     16.64 o 
   1   1   0       31.42       24.51      1.17 o 
   2   1   0       32.20       25.69      1.18 o 
   3   1   0       99.23      129.66      2.94 o 
   4   1   0     1034.79     1067.78     15.38 o 
   5   1   0     1711.05     1746.77     18.85 o 
   6   1   0     1827.61     2025.15     31.03 o 
   7   1   0      684.12      722.82     18.76 o 
   8   1   0       70.08       67.68      6.32 o 
   9   1   0      550.43      575.73     22.67 o 
  10   1   0      337.10      371.72     11.60 o 
  11   1   0      287.34      347.37     12.44 o 
  12   1   0      799.34      864.06     22.11 o 
  13   1   0      491.56      566.24     24.55 o 
  14   1   0       31.38       52.32     10.18 o 
  15   1   0       75.25       91.98     13.09 o 
  16   1   0       21.30       55.61     11.41 o 
  17   1   0       30.48       55.34     13.53 o 
  18   1   0       34.82       40.28     15.07 o 
  19   1   0       31.05       54.23     14.78 o 
   0   2   0    16820.73    16508.82    140.50 o 
   1   2   0      132.15      105.45     10.01 o 
   2   2   0       13.04       10.28      1.59 o 
   3   2   0     5151.38     5664.34     47.30 o 
   4   2   0      300.10      335.42      5.83 o 
   5   2   0        4.00        7.67      2.88 o 
   6   2   0     2113.34     2062.53     24.91 o 
   7   2   0     2303.33     2423.48    114.73 o 
   8   2   0     3575.40     3771.59     45.53 o 
   9   2   0        3.47       25.59      7.03 o 
  10   2   0       35.76       31.30      8.70 o 
  11   2   0      271.08      264.70     13.34 o 
  12   2   0     1013.28     1094.19     27.80 o 
  13   2   0     1080.35     1203.31     35.58 o 
  14   2   0     1715.72     1857.54     49.53 o 
  15   2   0      375.60      425.78     22.97 o 
  16   2   0      151.36      219.14     17.81 o 
  17   2   0       13.79       16.39     10.09 o 
  18   2   0       43.61       58.18     13.88 o 
  19   2   0       88.89      107.49     21.53 o 
   1   3   0     1133.22     1178.82     15.71 o 
   2   3   0     1589.96     1642.79     43.72 o 
   3   3   0      635.45      602.22     25.88 o 
   4   3   0        0.77        1.93      1.69 o 
   5   3   0      367.19      407.54      7.90 o 
   6   3   0        0.53       -2.16      2.46 o 
   7   3   0      290.41      327.03      8.96 o 
   8   3   0     1402.73     1461.29     23.70 o 
   9   3   0      851.82      937.40     50.55 o 
  10   3   0      450.75      420.58     15.70 o 
  11   3   0       66.01       99.89      8.83 o 
  12   3   0       77.54       73.88      8.55 o 
  13   3   0       17.36       27.89      7.63 o 
  14   3   0      326.73      341.79     19.60 o 
  15   3   0      167.97      202.96     16.39 o 
  16   3   0      198.37      219.32     21.12 o 
  17   3   0       31.90       30.98     11.82 o 
  18   3   0        0.18       -1.30      9.25 o 
   0   4   0     5603.21     5640.03    171.26 o 
   1   4   0     5055.04     5219.11     63.35 o 
   2   4   0     4065.25     4281.95     58.31 o 
   3   4   0       13.88        6.63      3.29 o 
   4   4   0     1555.29     1622.03     59.53 o 
   5   4   0     2208.40     2271.24     38.48 o 
   6   4   0     2667.88     2573.65     42.99 o 
   7   4   0     2249.13     2204.98     44.89 o 
   8   4   0     1783.53     1740.19     38.31 o 
   9   4   0      887.14      866.57     18.53 o 
  10   4   0      207.09      177.72      8.40 o 
  11   4   0       50.35       56.15      7.85 o 
  12   4   0      972.92     1099.03     37.62 o 
  13   4   0      590.45      608.08     22.81 o 
  14   4   0      374.08      415.85     19.86 o 
  15   4   0      137.42      131.53     12.87 o 
  16   4   0       42.96       31.76     11.78 o 
  17   4   0       13.28        3.24     12.68 o 
  18   4   0        4.67       11.36     14.73 o 
   1   5   0      549.27      540.76     24.23 o 
   2   5   0      691.96      719.96     16.19 o 
   3   5   0       12.52       22.76      5.59 o 
   4   5   0      251.13      246.21     10.11 o 
   5   5   0      913.33      942.13     26.66 o 
   6   5   0      362.14      370.48     14.09 o 
   7   5   0       17.48        8.40      5.22 o 
   8   5   0       78.78       91.00      8.80 o 
   9   5   0      320.37      374.08     15.64 o 
  10   5   0        3.36        8.18      5.57 o 
  11   5   0      371.24      377.45     20.28 o 
  12   5   0      284.89      311.00     20.45 o 
  13   5   0      177.85      199.76     16.95 o 
  14   5   0        0.38        1.14      8.29 o 
  15   5   0       46.88       67.48     15.29 o 
  16   5   0       59.51       46.58     18.00 o 
  17   5   0        0.08        7.80     14.03 o 
   0   6   0      907.50      959.86     42.65 o 
   1   6   0      564.15      589.68     22.47 o 
   2   6   0      385.17      412.35     19.24 o 
   3   6   0      162.55      154.02     11.16 o 
   4   6   0      454.96      482.04     15.78 o 
   5   6   0      470.81      471.80     16.26 o 
   6   6   0      341.32      313.40     17.04 o 
   7   6   0      312.17      293.13     13.83 o 
   8   6   0      360.63      328.40     15.82 o 
   9   6   0      354.37      354.69     18.14 o 
  10   6   0       96.94       70.81     10.83 o 
  11   6   0       36.20       57.35     11.59 o 
  12   6   0      331.11      342.17     22.41 o 
  13   6   0      154.31      147.36     20.31 o 
  14   6   0      117.24      135.15     16.96 o 
  15   6   0       50.53       46.91     16.59 o 
   1   7   0      188.95      209.54     15.34 o 
   2   7   0      345.24      391.52     20.53 o 
   3   7   0        3.20       -4.93      6.75 o 
   4   7   0      104.52      115.80     12.12 o 
   5   7   0      242.81      263.38     16.85 o 
   6   7   0      170.31      187.44     21.88 o 
   7   7   0        2.75        7.41      7.92 o 
   8   7   0       56.04       51.05      9.45 o 
   9   7   0      165.67      174.81     16.04 o 
  10   7   0        4.54       -4.29      8.52 o 
  11   7   0      143.71      147.40     16.28 o 
  12   7   0       99.17      104.61     15.29 o 
  13   7   0       49.69       59.10     17.39 o 
   0   8   0      191.45      199.04     35.15 o 
   1   8   0       16.90       39.49     16.45 o 
   2   8   0       15.10        9.47      9.31 o 
   3   8   0      227.61      261.78     19.28 o 
   4   8   0      229.62      242.49     18.85 o 
   5   8   0       89.29      113.80     15.02 o 
   6   8   0       16.21        0.92      8.64 o 
   7   8   0       40.43       47.18     11.70 o 
   8   8   0      103.99      123.60     16.02 o 
   9   8   0       74.43       76.62     16.66 o 
  10   8   0      110.04      102.99     20.79 o 
  11   8   0      141.27      151.14     27.62 o 
   1   9   0       59.40       59.54     21.46 o 
   2   9   0      108.76      122.54     26.37 o 
   3   9   0       12.33        2.73     10.64 o 
   4   9   0        0.51        5.49      9.66 o 
   5   9   0        6.78       33.50     17.95 o 
   6   9   0        3.05       -0.79      9.06 o 
 -20   1   1      148.68      148.47     20.78 o 
 -19   1   1       76.91       71.01     15.34 o 
 -18   1   1        1.25        6.26      9.27 o 
 -17   1   1        3.78        1.02      7.44 o 
 -16   1   1      196.91      221.27     17.91 o 
 -15   1   1      497.69      505.62     24.94 o 
 -14   1   1     1200.74     1189.18     31.69 o 
 -13   1   1      227.74      271.93     19.68 o 
 -12   1   1      318.61      317.84     25.38 o 
 -11   1   1       43.61       49.89      7.66 o 
 -10   1   1      131.00      202.95     11.80 o 
  -9   1   1      637.06      643.09     14.06 o 
  -8   1   1     1271.49     1205.65     18.93 o 
  -7   1   1     4626.95     4834.48     56.33 o 
  -6   1   1     3037.85     3017.75     34.58 o 
  -5   1   1       82.85       95.37      5.39 o 
  -4   1   1      400.19      323.85      9.56 o 
  -3   1   1      178.74      141.79      7.37 o 
  -2   1   1    16369.42    15648.03     90.51 o 
  -1   1   1     1330.59     1360.50     22.34 o 
   0   1   1     1227.92     1274.84     29.21 o 
   1   1   1    13475.85    13582.38     97.59 o 
   2   1   1      568.37      434.06      5.03 o 
   3   1   1      416.02      336.09      7.84 o 
   4   1   1     1270.28     1039.48     16.74 o 
   5   1   1     4888.49     4969.30     57.30 o 
   6   1   1     9562.69     9326.24    110.17 o 
   7   1   1     1290.35     1161.48     24.54 o 
   8   1   1     1340.55     1193.28     23.91 o 
   9   1   1      635.05      709.62     44.41 o 
  10   1   1      128.09      105.73      6.86 o 
  11   1   1      612.89      654.10     24.75 o 
  12   1   1     1482.73     1259.12     38.35 o 
  13   1   1     1226.87     1272.07     41.27 o 
  14   1   1      695.91      700.85     29.90 o 
  15   1   1      441.49      434.44     23.90 o 
  16   1   1        1.98        3.20      8.42 o 
  17   1   1        1.34       14.63     10.45 o 
  18   1   1       99.20      108.15     17.92 o 
  19   1   1      245.84      256.25     25.49 o 
 -19   2   1       15.42        5.05     10.42 o 
 -18   2   1        0.01       11.15     11.81 o 
 -17   2   1       26.72       30.01     11.05 o 
 -16   2   1      128.75      118.91     14.13 o 
 -15   2   1       10.87       23.26      7.39 o 
 -14   2   1       95.59       70.64      8.68 o 
 -13   2   1       53.72       67.05     10.71 o 
 -12   2   1      164.65      145.71      9.86 o 
 -11   2   1      231.13      196.32     15.11 o 
 -10   2   1      174.87      185.90      7.56 o 
  -9   2   1       92.92      101.96      9.33 o 
  -8   2   1      373.26      369.08      9.22 o 
  -7   2   1       34.59       55.10      5.09 o 
  -6   2   1      880.68      816.20     13.82 o 
  -5   2   1      161.55      151.77      4.54 o 
  -4   2   1     1525.49     1564.64     23.96 o 
  -3   2   1      220.94      268.13     11.17 o 
  -2   2   1      667.53      700.89     17.25 o 
  -1   2   1     1091.76     1170.63     90.49 o 
   0   2   1     4467.87     4556.20     37.19 o 
   1   2   1       41.63      103.74     11.88 o 
   2   2   1     2178.03     2276.19     24.86 o 
   3   2   1      349.34      399.45     17.53 o 
   4   2   1       15.83       20.65      3.44 o 
   5   2   1       53.87      107.57      4.72 o 
   6   2   1       61.39       49.78      3.13 o 
   7   2   1      197.18      199.70     14.55 o 
   8   2   1      392.78      349.67     13.03 o 
   9   2   1        2.52       18.30      8.78 o 
  10   2   1        7.24        1.69      5.10 o 
  11   2   1      151.47      157.98     10.69 o 
  12   2   1       15.22       15.41      5.70 o 
  13   2   1       44.67       54.68      9.77 o 
  14   2   1        6.52        2.58      7.40 o 
  15   2   1       16.62       18.01      9.17 o 
  16   2   1        1.28        1.98      8.41 o 
  17   2   1       24.44       26.01     11.21 o 
  18   2   1       49.98       57.72     16.87 o 
  19   2   1       34.80       36.37     14.02 o 
 -19   3   1      146.48      131.56     23.46 o 
 -18   3   1       38.40       49.64     14.16 o 
 -17   3   1       48.32       84.01     13.80 o 
 -16   3   1      393.37      383.29     23.80 o 
 -15   3   1      703.76      714.07     27.38 o 
 -14   3   1     1279.48     1279.43     36.83 o 
 -13   3   1      626.26      591.58     21.42 o 
 -12   3   1      896.44      814.45     23.79 o 
 -11   3   1      894.86      892.67     22.10 o 
 -10   3   1      703.57      732.59     17.11 o 
  -9   3   1     1579.28     1526.92     28.20 o 
  -8   3   1     2288.90     2145.16     33.20 o 
  -7   3   1     4652.18     4438.90     63.24 o 
  -6   3   1     3269.51     3056.52     49.40 o 
  -5   3   1      439.66      309.69      7.23 o 
  -4   3   1     1988.42     1898.85     22.33 o 
  -3   3   1     1591.70     1491.68     40.79 o 
  -2   3   1     2581.28     2419.69     26.90 o 
  -1   3   1     3043.23     3092.09     51.16 o 
   0   3   1     2744.83     2614.48     31.51 o 
   1   3   1      551.08      612.52     22.35 o 
   2   3   1      628.95      671.82     14.53 o 
   3   3   1      440.96      492.78     17.58 o 
   4   3   1       16.48       18.62      3.23 o 
   5   3   1      829.07      929.62     22.81 o 
   6   3   1     1508.18     1685.93     30.52 o 
   7   3   1      664.09      667.36     20.54 o 
   8   3   1      134.65      230.09     12.59 o 
   9   3   1      212.46      235.08     11.36 o 
  10   3   1      212.39      262.62     11.94 o 
  11   3   1      126.39      177.56     12.13 o 
  12   3   1       18.28       40.55     18.77 o 
  13   3   1      455.58      485.53     32.59 o 
  14   3   1      251.89      239.98     22.11 o 
  15   3   1       41.38       71.50     12.65 o 
  16   3   1        3.35       -6.23      8.61 o 
  17   3   1        2.06        1.67      9.17 o 
  18   3   1       92.66      107.01     16.78 o 
 -18   4   1       25.77       46.85     17.10 o 
 -17   4   1        5.36       16.49     13.61 o 
 -16   4   1       35.63       44.48     12.56 o 
 -15   4   1       17.58       35.56      9.28 o 
 -14   4   1       44.41       56.71     10.02 o 
 -13   4   1       30.20       58.71     11.36 o 
 -12   4   1       79.46      100.02     10.26 o 
 -11   4   1        6.39        7.06      4.47 o 
 -10   4   1      156.13      144.21      7.98 o 
  -9   4   1      736.78      666.56     16.33 o 
  -8   4   1      272.02      247.07      8.88 o 
  -7   4   1      102.93       97.23      9.23 o 
  -6   4   1        4.88      119.94     11.05 o 
  -5   4   1      191.26      206.09     14.81 o 
  -4   4   1      372.25      350.32     18.89 o 
  -3   4   1     2281.94     2101.82    108.39 o 
  -2   4   1     1724.96     1763.38     28.30 o 
  -1   4   1     1503.11     1479.32     23.87 o 
   0   4   1      152.52      284.78      7.93 o 
   1   4   1      294.97      388.96     21.76 o 
   2   4   1        6.49       58.20     16.82 o 
   3   4   1      905.36      769.02     39.97 o 
   4   4   1      969.67      966.47     19.50 o 
   5   4   1     1396.36     1235.89     19.22 o 
   6   4   1      270.36      276.40      8.04 o 
   7   4   1        0.21        5.37      3.45 o 
   8   4   1      104.98      132.41      7.30 o 
   9   4   1        8.36       15.17      8.37 o 
  10   4   1        0.46        0.09      4.47 o 
  11   4   1      237.43      220.36     12.44 o 
  12   4   1       28.94       26.25      7.08 o 
  13   4   1        3.52        7.62      6.72 o 
  14   4   1       82.62       90.00     10.99 o 
  15   4   1      137.60      140.83     14.57 o 
  16   4   1       58.91       78.31     17.74 o 
  17   4   1        0.24      -10.67     13.16 o 
 -17   5   1        0.70       -8.27     14.60 o 
 -16   5   1       25.80       38.95     16.08 o 
 -15   5   1       18.44       29.21     11.79 o 
 -14   5   1       42.90       81.08     13.28 o 
 -13   5   1        5.47       15.48      8.95 o 
 -12   5   1       12.80       57.76     16.47 o 
 -11   5   1       85.56      219.31     36.02 o 
 -10   5   1        1.61       12.50      7.85 o 
  -9   5   1        8.57       84.66     26.98 o 
  -8   5   1       96.67      237.24     21.39 o 
  -7   5   1      256.56      445.38     29.04 o 
  -6   5   1      231.98      333.32     16.83 o 
  -5   5   1       53.99      101.08     10.21 o 
  -4   5   1      395.87      473.00     29.34 o 
  -3   5   1      659.68      758.71     18.60 o 
  -2   5   1      631.60      644.54     16.09 o 
  -1   5   1      974.55     1001.34     27.31 o 
   0   5   1     1349.57     1285.60     28.06 o 
   1   5   1      773.56      764.74     22.26 o 
   2   5   1     1633.20     1522.69     54.44 o 
   3   5   1     1955.10     1894.27     33.70 o 
   4   5   1      943.33      861.58     21.25 o 
   5   5   1     1785.60     1747.87     42.76 o 
   6   5   1     2339.53     2196.36     43.94 o 
   7   5   1     1692.58     1612.20     35.60 o 
   8   5   1      964.68      926.31     29.67 o 
   9   5   1      371.51      373.88     23.66 o 
  10   5   1     1768.78     1772.34     50.58 o 
  11   5   1      846.26      805.81     31.04 o 
  12   5   1      307.97      297.24     20.65 o 
  13   5   1      735.93      687.18     44.09 o 
  14   5   1      451.10      418.07     26.40 o 
  15   5   1      212.03      247.55     25.70 o 
  16   5   1       82.97      120.27     27.57 o 
 -15   6   1       48.70       59.95     14.76 o 
 -14   6   1        0.64       26.01     13.59 o 
 -13   6   1      145.62      158.88     21.44 o 
 -12   6   1       82.48      126.06     14.74 o 
 -11   6   1        4.62       -4.02      6.35 o 
 -10   6   1       49.31       41.98      8.46 o 
  -9   6   1        6.99       35.91     10.34 o 
  -8   6   1        0.46       18.20      7.91 o 
  -7   6   1      239.56      246.62     16.68 o 
  -6   6   1      840.92      795.09     26.45 o 
  -5   6   1      872.90      872.77     23.86 o 
  -4   6   1      177.63      159.17      9.59 o 
  -3   6   1       25.19       95.24      8.19 o 
  -2   6   1      368.50      464.07     20.64 o 
  -1   6   1      112.15      159.94     12.92 o 
   0   6   1      671.31      714.51     24.80 o 
   1   6   1     1222.18     1352.33     38.03 o 
   2   6   1      846.92      866.45     27.60 o 
   3   6   1      131.97      123.30     13.06 o 
   4   6   1       30.04       88.60     12.25 o 
   5   6   1        0.94       87.90      9.72 o 
   6   6   1       51.54       46.94     11.58 o 
   7   6   1      192.29      186.44     12.46 o 
   8   6   1      289.98      256.61     13.54 o 
   9   6   1       33.55       40.58      7.95 o 
  10   6   1        0.30        2.13      7.01 o 
  11   6   1      107.44      125.45     14.16 o 
  12   6   1       56.21       83.13     15.02 o 
  13   6   1       20.93       11.76     10.17 o 
  14   6   1        5.44        1.05     10.51 o 
  15   6   1        8.07       -2.64     11.29 o 
 -13   7   1      227.04      188.84     19.68 o 
 -12   7   1      393.86      384.26     25.99 o 
 -11   7   1      691.96      632.02     38.86 o 
 -10   7   1      522.20      473.30     22.60 o 
  -9   7   1      381.67      383.90     19.24 o 
  -8   7   1      385.97      354.87     18.16 o 
  -7   7   1      537.75      506.42     24.67 o 
  -6   7   1      616.52      540.66     26.03 o 
  -5   7   1      603.05      539.62     26.23 o 
  -4   7   1      547.89      544.89     23.92 o 
  -3   7   1      632.16      683.67     56.27 o 
  -2   7   1      614.65      654.52     27.55 o 
  -1   7   1       82.14       93.83     11.29 o 
   0   7   1       52.42       60.32     17.08 o 
   1   7   1      269.86      329.99     19.51 o 
   2   7   1      224.14      247.42     16.22 o 
   3   7   1      121.96      164.66     13.49 o 
   4   7   1       43.61       66.34     10.47 o 
   5   7   1       44.41       99.82     22.17 o 
   6   7   1       28.19       53.07     11.08 o 
   7   7   1        9.27       43.54     18.85 o 
   8   7   1        1.50       31.27     14.18 o 
   9   7   1       18.09       22.72     14.14 o 
  10   7   1       44.96       88.87     18.09 o 
  11   7   1        9.30        3.11      8.93 o 
  12   7   1        6.31       13.76     13.35 o 
  13   7   1        0.68       33.11     19.71 o 
 -11   8   1       13.40        7.28     14.66 o 
 -10   8   1       14.41       13.10     13.28 o 
  -9   8   1       88.14       87.59     14.49 o 
  -8   8   1      118.87      144.07     16.87 o 
  -7   8   1       47.15       30.74     11.51 o 
  -6   8   1        9.73       16.67     11.68 o 
  -5   8   1       18.38       25.34      9.98 o 
  -4   8   1      205.98      196.83     17.77 o 
  -3   8   1      322.84      384.17     23.90 o 
  -2   8   1      208.09      249.07     19.26 o 
  -1   8   1      286.53      343.25     22.15 o 
   0   8   1       97.36      132.89     15.38 o 
   1   8   1       52.64       63.47     12.31 o 
   2   8   1       62.26       77.45     12.81 o 
   3   8   1      119.41      129.27     14.66 o 
   4   8   1      247.67      258.42     19.05 o 
   5   8   1      172.95      151.16     15.40 o 
   6   8   1       40.59       60.34     21.74 o 
   7   8   1        5.89       10.99     12.19 o 
   8   8   1        5.83       -0.55      9.98 o 
   9   8   1        1.34      -11.67     13.21 o 
  10   8   1       19.71       51.59     23.09 o 
  -6   9   1       39.22       42.54     14.03 o 
  -5   9   1       64.47       59.64     13.92 o 
  -4   9   1      105.65      129.05     17.14 o 
  -3   9   1      154.12      210.91     37.78 o 
  -2   9   1      176.14      184.09     24.79 o 
  -1   9   1       22.43       19.81     18.05 o 
   0   9   1       22.82       28.73     31.86 o 
   1   9   1      269.10      302.04     23.59 o 
   2   9   1      341.46      363.94     25.67 o 
   3   9   1      264.93      283.38     23.25 o 
   4   9   1      250.29      216.70     20.93 o 
   5   9   1      244.38      224.11     31.72 o 
   6   9   1      167.81      138.53     20.51 o 
 -20   0   2       74.72       58.20     20.94 o 
 -19   0   2       10.77       14.04     15.97 o 
 -18   0   2        1.69       16.62     14.28 o 
 -17   0   2      108.92      142.18     27.94 o 
 -16   0   2      524.63      541.09     37.99 o 
 -15   0   2     1017.77      984.24     50.58 o 
 -14   0   2     1158.25     1213.82     62.46 o 
 -13   0   2     1337.56     1408.16     42.85 o 
 -12   0   2      837.64      811.21     27.48 o 
 -11   0   2       27.53       27.28      7.73 o 
 -10   0   2        2.39        9.61      7.04 o 
  -9   0   2     2101.08     1984.07     45.42 o 
  -8   0   2     1953.34     1810.93     39.73 o 
  -7   0   2     2072.50     1966.17     47.65 o 
  -6   0   2       27.31       29.31      5.45 o 
  -5   0   2      689.71      649.41     13.48 o 
  -4   0   2     7297.00     7541.83     88.31 o 
  -3   0   2       97.10      118.95      5.39 o 
  -2   0   2        8.99       23.10      4.70 o 
  -1   0   2    17241.67    16591.45     99.43 o 
   0   0   2      217.24      208.97      6.11 o 
   1   0   2       16.19        6.98      4.61 o 
   2   0   2     5474.22     5181.24     82.43 o 
   3   0   2      533.77      500.30     20.04 o 
   4   0   2       22.32       27.00      3.53 o 
   5   0   2     2311.86     1984.15     31.85 o 
   6   0   2     2727.29     2582.02     43.00 o 
   7   0   2     6139.77     5905.79    137.73 o 
   8   0   2       23.73       88.61     29.15 o 
   9   0   2       52.78       41.80     11.28 o 
  10   0   2       54.83       51.59     11.78 o 
  11   0   2      856.10      906.57     45.72 o 
  12   0   2     1023.31     1095.60     52.68 o 
  13   0   2     3216.14     3218.73    143.35 o 
  14   0   2      400.61      494.52     63.25 o 
  15   0   2      181.73      249.32     27.41 o 
  16   0   2       19.22       23.62     16.48 o 
  17   0   2       73.90       68.53     19.55 o 
  18   0   2      137.28      178.38     28.19 o 
 -20   1   2        1.74        6.81     10.74 o 
 -19   1   2       15.60       28.50     11.97 o 
 -18   1   2       49.21       59.38     13.33 o 
 -17   1   2      124.41      162.57     16.11 o 
 -16   1   2      126.90      138.63     14.18 o 
 -15   1   2      309.38      334.88     16.94 o 
 -14   1   2       57.15       65.81      7.30 o 
 -13   1   2       13.06       23.91      5.91 o 
 -12   1   2      406.42      395.50     13.36 o 
 -11   1   2      477.37      486.00     15.06 o 
 -10   1   2      308.93      300.77     10.14 o 
  -9   1   2     1149.68     1147.80     20.88 o 
  -8   1   2      424.05      424.60     15.69 o 
  -7   1   2       96.32      126.03      5.91 o 
  -6   1   2        6.06        7.85      3.54 o 
  -5   1   2        3.55       14.17      5.07 o 
  -4   1   2     1336.25     1296.96     16.36 o 
  -3   1   2        1.11        8.13      2.60 o 
  -2   1   2      163.95      191.44      3.33 o 
  -1   1   2     1484.34     1484.00     13.46 o 
   0   1   2     1958.95     2066.25     29.35 o 
   1   1   2     3662.34     3556.57     32.76 o 
   2   1   2      103.88      106.19      3.54 o 
   3   1   2      537.19      568.18      8.96 o 
   4   1   2      227.66      229.77      5.63 o 
   5   1   2      710.08      703.74     10.47 o 
   6   1   2      695.51      710.91     10.66 o 
   7   1   2      496.29      499.40     18.94 o 
   8   1   2     1608.96     1491.88     85.11 o 
   9   1   2      693.00      633.39     16.01 o 
  10   1   2       56.89       71.17      6.38 o 
  11   1   2      181.59      212.12     14.81 o 
  12   1   2       95.60       93.50     12.98 o 
  13   1   2      105.95      129.44     14.23 o 
  14   1   2      147.68      158.93     15.71 o 
  15   1   2      123.94      112.28     14.89 o 
  16   1   2       28.94       47.63     12.08 o 
  17   1   2        2.76        1.75      8.18 o 
  18   1   2        0.27       13.26     10.99 o 
 -19   2   2        1.69       19.26     11.21 o 
 -18   2   2        2.75       18.00     10.37 o 
 -17   2   2       24.63       29.81     10.85 o 
 -16   2   2      250.30      185.95     15.93 o 
 -15   2   2      988.82      892.65     30.14 o 
 -14   2   2     1024.23      888.87     30.80 o 
 -13   2   2     1206.94     1163.57     30.35 o 
 -12   2   2       12.74       22.18      7.12 o 
 -11   2   2      209.58      178.84      9.22 o 
 -10   2   2      399.64      327.01     10.64 o 
  -9   2   2     5665.97     5535.32     78.07 o 
  -8   2   2     6285.55     5980.78     78.92 o 
  -7   2   2     6035.97     5384.31     66.71 o 
  -6   2   2     4013.98     3897.91     53.04 o 
  -5   2   2     2658.16     2505.77     30.19 o 
  -4   2   2      328.77      244.55      5.92 o 
  -3   2   2     5193.28     5078.66     49.45 o 
  -2   2   2     6598.96     6214.21     58.36 o 
  -1   2   2    32307.01    31447.67    299.81 o 
   0   2   2     9213.04     9026.15     97.82 o 
   1   2   2     5941.88     5638.91     55.01 o 
   2   2   2      114.38       68.48      6.50 o 
   3   2   2     1969.78     1799.47     24.63 o 
   4   2   2     2287.68     2091.04     31.26 o 
   5   2   2     5647.21     5124.99     56.99 o 
   6   2   2     4622.95     4350.71     50.29 o 
   7   2   2     4916.00     4596.29     78.52 o 
   8   2   2      375.58      428.85     48.92 o 
   9   2   2      160.62      116.74     13.13 o 
  10   2   2      184.02      178.05     12.64 o 
  11   2   2      755.60      647.07     28.33 o 
  12   2   2      623.39      566.54     23.86 o 
  13   2   2     1152.38      999.83     49.98 o 
  14   2   2       96.69       91.23     12.87 o 
  15   2   2       11.50       10.79      9.69 o 
  16   2   2       13.00       39.22     19.45 o 
  17   2   2        1.64        1.79      8.54 o 
  18   2   2        3.85       27.66     13.28 o 
 -19   3   2       42.58       19.39     16.01 o 
 -18   3   2       11.88       -2.63      9.49 o 
 -17   3   2        8.19        5.74      9.19 o 
 -16   3   2        0.00        5.24      6.73 o 
 -15   3   2        0.09       19.07     12.24 o 
 -14   3   2      353.13      338.57     17.70 o 
 -13   3   2      802.61      763.53     22.20 o 
 -12   3   2      207.60      212.90     10.87 o 
 -11   3   2        7.36       26.30      6.63 o 
 -10   3   2       17.85       25.04      6.12 o 
  -9   3   2      145.08      142.35      7.90 o 
  -8   3   2       41.12       51.71      4.88 o 
  -7   3   2      705.88      624.54     14.67 o 
  -6   3   2     1413.81     1383.18     21.27 o 
  -5   3   2      424.59      382.34     12.80 o 
  -4   3   2      363.37      373.08      7.85 o 
  -3   3   2      343.36      311.92     10.37 o 
  -2   3   2      202.13      169.23      6.24 o 
  -1   3   2     1545.96     1506.69     25.68 o 
   0   3   2      527.61      587.18     13.79 o 
   1   3   2      924.40      870.43     23.27 o 
   2   3   2      417.42      450.24      9.71 o 
   3   3   2      715.92      653.85     11.31 o 
   4   3   2     1669.24     1617.19     23.01 o 
   5   3   2     1018.36     1005.30     16.81 o 
   6   3   2      384.66      327.31      8.29 o 
   7   3   2      101.34      110.22      8.77 o 
   8   3   2      137.79      128.22     10.34 o 
   9   3   2       64.56       89.76      7.60 o 
  10   3   2      892.65      815.12     22.88 o 
  11   3   2      369.72      366.08     17.35 o 
  12   3   2      388.97      370.10     17.91 o 
  13   3   2       41.43       52.37     10.27 o 
  14   3   2        4.11        3.46      7.61 o 
  15   3   2       16.23       17.37      9.78 o 
  16   3   2        3.24        8.77     10.37 o 
  17   3   2       58.57       59.13     14.27 o 
 -18   4   2       41.47       35.30     20.55 o 
 -17   4   2       38.02       29.43     28.50 o 
 -16   4   2      102.67       93.10     14.75 o 
 -15   4   2      597.28      545.22     24.15 o 
 -14   4   2      365.80      331.11     19.57 o 
 -13   4   2      266.20      265.70     13.13 o 
 -12   4   2       18.90       25.76     10.06 o 
 -11   4   2       13.25       17.09      7.74 o 
 -10   4   2       12.10       12.36      4.87 o 
  -9   4   2      907.26      806.14     19.50 o 
  -8   4   2      847.69      755.38     18.59 o 
  -7   4   2      569.78      479.52     14.22 o 
  -6   4   2      223.57      209.51      7.68 o 
  -5   4   2       59.00       57.34      5.30 o 
  -4   4   2       42.76       59.11      4.49 o 
  -3   4   2       62.21       67.61      4.36 o 
  -2   4   2      332.68      339.85     11.45 o 
  -1   4   2     2648.60     2632.10     40.23 o 
   0   4   2      717.25      655.03     21.11 o 
   1   4   2      410.62      361.09      7.98 o 
   2   4   2      133.45      146.28      6.96 o 
   3   4   2      116.84      109.31      7.50 o 
   4   4   2      409.95      436.27     12.75 o 
   5   4   2      878.85      792.16     15.39 o 
   6   4   2      925.62      884.94     17.82 o 
   7   4   2      820.55      740.08     17.42 o 
   8   4   2      555.57      486.06     17.26 o 
   9   4   2      142.32      154.25     20.18 o 
  10   4   2       64.14       64.46     11.82 o 
  11   4   2      856.42      842.36     25.52 o 
  12   4   2      673.15      621.89     34.42 o 
  13   4   2      445.14      448.44     24.04 o 
  14   4   2      213.45      211.66     17.22 o 
  15   4   2      117.07      110.78     15.61 o 
  16   4   2       76.07      114.04     21.27 o 
 -17   5   2      115.37      130.65     22.79 o 
 -16   5   2      139.00      159.39     19.83 o 
 -15   5   2       23.81       24.88     11.24 o 
 -14   5   2       20.45       22.57     10.09 o 
 -13   5   2       58.44       51.46     11.05 o 
 -12   5   2      112.56      128.61     17.86 o 
 -11   5   2      106.36       92.82     10.37 o 
 -10   5   2      535.12      500.18     19.35 o 
  -9   5   2      340.05      307.56     14.83 o 
  -8   5   2       28.78       24.72      6.76 o 
  -7   5   2      135.22      160.70     10.98 o 
  -6   5   2      284.18      260.64     13.13 o 
  -5   5   2       86.16       73.16      7.42 o 
  -4   5   2        0.06       -1.83      4.06 o 
  -3   5   2      895.84      808.90     19.86 o 
  -2   5   2      580.49      473.60     14.07 o 
  -1   5   2       44.85       52.84      4.38 o 
   0   5   2      435.08      398.40     12.50 o 
   1   5   2      530.06      486.39     15.90 o 
   2   5   2      292.63      260.04     14.73 o 
   3   5   2       27.31       44.36      5.21 o 
   4   5   2      368.15      317.97     15.41 o 
   5   5   2      106.39       97.89      9.28 o 
   6   5   2       29.65       43.62      6.67 o 
   7   5   2      395.03      356.33     11.43 o 
   8   5   2      454.08      408.50     20.16 o 
   9   5   2       62.52       61.12      7.24 o 
  10   5   2       10.57       15.37     10.37 o 
  11   5   2      138.96      133.61     15.19 o 
  12   5   2       91.04       73.72     12.16 o 
  13   5   2       51.95       59.42     12.08 o 
  14   5   2       92.51       94.55     18.95 o 
  15   5   2       80.06      112.33     21.52 o 
 -15   6   2      138.33      169.34     25.71 o 
 -14   6   2      176.81      176.85     19.30 o 
 -13   6   2      240.39      252.49     20.41 o 
 -12   6   2      123.81      121.05     12.62 o 
 -11   6   2      135.50      138.81     12.79 o 
 -10   6   2      235.63      237.60     16.06 o 
  -9   6   2      446.05      427.70     19.57 o 
  -8   6   2      431.06      391.32     17.67 o 
  -7   6   2      440.71      402.50     16.91 o 
  -6   6   2      454.34      381.35     16.11 o 
  -5   6   2      538.10      490.41     20.31 o 
  -4   6   2      433.78      402.30     15.78 o 
  -3   6   2      272.31      270.23     13.06 o 
  -2   6   2      519.74      511.46     17.20 o 
  -1   6   2     1151.32     1142.01     34.58 o 
   0   6   2      563.46      520.97     22.40 o 
   1   6   2      485.39      448.93     22.18 o 
   2   6   2      241.42      220.72     13.49 o 
   3   6   2      449.47      399.85     25.83 o 
   4   6   2      572.98      524.98     16.82 o 
   5   6   2      251.49      237.87     15.12 o 
   6   6   2      326.16      304.54     15.71 o 
   7   6   2      417.01      322.57     14.97 o 
   8   6   2      276.67      223.24     19.20 o 
   9   6   2      137.56      108.19     13.39 o 
  10   6   2       46.89       41.56      9.90 o 
  11   6   2      237.69      215.77     17.36 o 
  12   6   2      161.21      139.59     17.66 o 
  13   6   2      103.10       90.14     14.46 o 
  14   6   2       44.27       36.24     18.86 o 
 -13   7   2       20.88       12.65     10.77 o 
 -12   7   2       72.90       59.56     13.43 o 
 -11   7   2       21.42        8.21     10.19 o 
 -10   7   2      332.46      300.68     18.61 o 
  -9   7   2      122.65      102.73     11.53 o 
  -8   7   2        8.11       29.22     15.68 o 
  -7   7   2       33.37       12.09      7.38 o 
  -6   7   2       66.56       67.58     11.30 o 
  -5   7   2       24.46       11.27      7.69 o 
  -4   7   2        0.06       -7.55      7.55 o 
  -3   7   2      522.72      498.91     22.67 o 
  -2   7   2      359.72      346.45     21.62 o 
  -1   7   2       16.30       26.72     11.86 o 
   0   7   2       83.41       89.74     11.48 o 
   1   7   2      132.86      133.46     13.73 o 
   2   7   2       68.99       72.95     10.66 o 
   3   7   2       38.80       17.96      8.02 o 
   4   7   2      211.31      187.30     15.63 o 
   5   7   2      131.99      135.65     13.83 o 
   6   7   2        7.81        1.48      8.61 o 
   7   7   2      142.76      119.79     14.44 o 
   8   7   2       70.08       72.47     15.55 o 
   9   7   2       26.71       15.50     12.39 o 
  10   7   2        3.67        4.34      9.93 o 
  11   7   2      144.58      110.85     18.24 o 
  12   7   2       41.69       36.00     15.94 o 
 -10   8   2      170.04      159.33     21.07 o 
  -9   8   2      131.09       87.74     13.98 o 
  -8   8   2       89.82       52.72     12.26 o 
  -7   8   2      111.89      109.64     14.71 o 
  -6   8   2      308.78      280.05     20.34 o 
  -5   8   2      469.34      496.14     27.03 o 
  -4   8   2      437.43      437.07     25.81 o 
  -3   8   2      263.22      256.10     22.69 o 
  -2   8   2      225.60      222.73     32.67 o 
  -1   8   2      371.71      428.01     39.08 o 
   0   8   2      275.38      268.77     23.45 o 
   1   8   2      269.69      289.99     25.01 o 
   2   8   2      406.04      444.14     31.10 o 
   3   8   2      505.06      487.35     30.84 o 
   4   8   2      322.74      299.74     20.85 o 
   5   8   2       78.26       92.13     14.12 o 
   6   8   2      103.31       93.33     14.58 o 
   7   8   2      168.51      168.12     20.37 o 
   8   8   2      117.44       97.65     18.70 o 
   9   8   2      131.16      112.88     20.48 o 
  -6   9   2       82.03      106.28     19.00 o 
  -5   9   2       31.05       37.95     15.95 o 
  -4   9   2        0.20        5.29     11.02 o 
  -3   9   2       35.47       37.25     17.08 o 
  -2   9   2       45.47       57.78     16.49 o 
  -1   9   2       11.03        8.79     14.84 o 
   0   9   2       15.17       15.20     13.30 o 
   1   9   2       32.26       26.76     12.11 o 
   2   9   2        4.69       11.36     16.35 o 
   3   9   2       62.38       44.37     13.55 o 
   4   9   2      101.89       96.42     19.12 o 
 -19   1   3        8.19       16.75     10.90 o 
 -18   1   3       10.62       10.31     10.04 o 
 -17   1   3      208.82      246.56     19.90 o 
 -16   1   3      649.11      645.18     26.12 o 
 -15   1   3     1602.42     1486.06     36.34 o 
 -14   1   3       90.70       84.46      9.44 o 
 -13   1   3      375.41      338.03     13.76 o 
 -12   1   3      485.02      494.22     15.71 o 
 -11   1   3      172.96      179.59      9.26 o 
 -10   1   3      905.69      919.23     22.34 o 
  -9   1   3     2682.51     2605.98     45.04 o 
  -8   1   3     3335.04     3163.85     60.15 o 
  -7   1   3     2466.43     2420.43     33.28 o 
  -6   1   3        3.91      128.29      9.38 o 
  -5   1   3     1010.54      962.64     12.77 o 
  -4   1   3      787.76      787.32     22.51 o 
  -3   1   3     3287.01     3340.46     39.07 o 
  -2   1   3     3380.92     3573.35     73.90 o 
  -1   1   3     4056.88     3860.54     55.28 o 
   0   1   3      537.00      711.50     17.63 o 
   1   1   3      586.24      683.32     28.53 o 
   2   1   3      250.03      265.01      6.79 o 
   3   1   3      235.19      277.16      7.73 o 
   4   1   3     1563.94     1540.17     22.08 o 
   5   1   3     3858.49     3763.49     53.92 o 
   6   1   3     1054.78     1092.68     18.63 o 
   7   1   3      437.24      509.81     18.19 o 
   8   1   3       44.58       81.08      6.72 o 
   9   1   3      179.03      162.70      8.65 o 
  10   1   3      195.60      252.02     14.45 o 
  11   1   3      566.09      551.83     22.93 o 
  12   1   3      682.21      660.98     27.00 o 
  13   1   3      403.49      435.34     24.59 o 
  14   1   3      162.31      160.69     16.32 o 
  15   1   3        2.71        7.59      9.44 o 
  16   1   3        5.36        8.53      9.76 o 
  17   1   3       87.07       96.48     16.23 o 
 -19   2   3        3.48        3.12     10.59 o 
 -18   2   3        7.32        0.54      8.79 o 
 -17   2   3       13.75       18.02     10.20 o 
 -16   2   3        9.67        5.66      7.20 o 
 -15   2   3        7.61       13.81      6.62 o 
 -14   2   3        7.25       12.25      6.52 o 
 -13   2   3       11.52        1.05      4.74 o 
 -12   2   3        1.87       20.18      8.95 o 
 -11   2   3      150.28      164.03      8.97 o 
 -10   2   3      351.31      355.42     15.22 o 
  -9   2   3       58.57       69.83      6.33 o 
  -8   2   3       70.03       67.83      7.12 o 
  -7   2   3        0.23       11.25      3.24 o 
  -6   2   3      246.03      243.47      8.26 o 
  -5   2   3       82.09       99.22      6.45 o 
  -4   2   3      546.75      537.65     10.13 o 
  -3   2   3     2255.19     2396.34     44.86 o 
  -2   2   3      182.57      219.60     17.15 o 
  -1   2   3      177.94      190.53      9.38 o 
   0   2   3     1323.35     1324.00     17.52 o 
   1   2   3        2.33      180.02     18.71 o 
   2   2   3      102.34      114.28      4.90 o 
   3   2   3      571.15      616.16     14.79 o 
   4   2   3      564.20      544.37     13.79 o 
   5   2   3      165.91      164.43      6.14 o 
   6   2   3      147.14      163.41      6.31 o 
   7   2   3      114.41       96.25     10.78 o 
   8   2   3      234.66      227.22     12.24 o 
   9   2   3      115.62      132.67      9.04 o 
  10   2   3       40.91       45.29      6.84 o 
  11   2   3      133.57      131.99     14.38 o 
  12   2   3        9.57        6.58      7.36 o 
  13   2   3       98.83      105.17     12.87 o 
  14   2   3       24.69       24.08      9.79 o 
  15   2   3       27.56       48.70     17.28 o 
  16   2   3        0.53       -0.74      8.17 o 
  17   2   3        0.17       -9.10     11.06 o 
 -18   3   3        3.16       12.49     10.70 o 
 -17   3   3       95.02      118.78     13.24 o 
 -16   3   3      100.99      103.82     13.19 o 
 -15   3   3      190.15      194.07     17.63 o 
 -14   3   3       92.18      112.91     16.83 o 
 -13   3   3       22.72       48.47     12.86 o 
 -12   3   3        4.12       48.77      7.41 o 
 -11   3   3      116.01      160.42     10.60 o 
 -10   3   3      210.16      206.52      9.88 o 
  -9   3   3      339.85      371.36     12.22 o 
  -8   3   3     1130.05     1168.36     29.23 o 
  -7   3   3      817.78     1014.27     22.98 o 
  -6   3   3       59.55      208.53     10.96 o 
  -5   3   3      178.87      209.67      6.75 o 
  -4   3   3      304.91      327.29      8.08 o 
  -3   3   3     4555.72     4532.40     57.60 o 
  -2   3   3     1713.42     1754.94     24.29 o 
  -1   3   3     1649.59     1624.87     32.24 o 
   0   3   3     2607.93     2502.93     33.19 o 
   1   3   3     1480.23     1731.25     25.78 o 
   2   3   3      907.48      918.81     16.28 o 
   3   3   3     1242.58     1171.09     19.60 o 
   4   3   3     2660.51     2548.91     42.40 o 
   5   3   3     4509.22     4435.80     62.58 o 
   6   3   3     1981.17     1907.40     31.50 o 
   7   3   3     1228.47     1165.37     32.91 o 
   8   3   3      218.67      254.76     12.03 o 
   9   3   3     1066.13     1043.03     27.24 o 
  10   3   3      719.90      732.15     25.56 o 
  11   3   3      709.52      690.07     26.12 o 
  12   3   3      898.88      882.84     34.61 o 
  13   3   3      582.19      553.16     27.55 o 
  14   3   3      251.23      238.18     18.61 o 
  15   3   3       29.21       21.42     10.23 o 
  16   3   3        9.20       14.98     10.51 o 
 -18   4   3       39.33       49.62     20.85 o 
 -17   4   3       57.61       60.37     15.75 o 
 -16   4   3       23.71       42.65     12.72 o 
 -15   4   3       11.20        9.18      7.82 o 
 -14   4   3       98.67       97.15     10.18 o 
 -13   4   3      101.29      111.60      9.81 o 
 -12   4   3       17.10       18.83      7.79 o 
 -11   4   3        0.12       22.92     11.02 o 
 -10   4   3       31.86       42.81      6.27 o 
  -9   4   3      113.97       98.19      7.72 o 
  -8   4   3      263.98      248.15     10.10 o 
  -7   4   3      900.67      910.79     19.32 o 
  -6   4   3      840.23      855.77     17.46 o 
  -5   4   3      275.93      265.05      8.44 o 
  -4   4   3       19.41       24.34      3.86 o 
  -3   4   3       56.09      113.53      7.56 o 
  -2   4   3      241.27      267.38     13.65 o 
  -1   4   3     1435.05     1622.07     26.01 o 
   0   4   3      682.05      709.96     17.86 o 
   1   4   3      982.03      944.01     31.32 o 
   2   4   3       84.37       81.68      5.64 o 
   3   4   3        0.18        8.06      3.56 o 
   4   4   3       63.40      135.36      8.09 o 
   5   4   3       27.34       79.96      5.90 o 
   6   4   3      218.96      239.56      9.92 o 
   7   4   3      263.90      244.56     12.30 o 
   8   4   3        0.45       -4.21      5.31 o 
   9   4   3        0.03        3.85      5.97 o 
  10   4   3      292.37      267.01     13.48 o 
  11   4   3      109.84      131.67     13.68 o 
  12   4   3       36.30       63.18      9.87 o 
  13   4   3        2.78       27.78     16.28 o 
  14   4   3        5.89       -4.42      8.89 o 
  15   4   3        0.86        0.56     12.67 o 
 -16   5   3      282.96      293.71     28.44 o 
 -15   5   3      326.19      322.86     24.13 o 
 -14   5   3      534.84      503.17     28.12 o 
 -13   5   3      483.12      463.42     21.85 o 
 -12   5   3      398.94      390.85     19.13 o 
 -11   5   3      864.66      813.41     27.78 o 
 -10   5   3      764.18      761.42     25.09 o 
  -9   5   3      611.41      634.67     25.58 o 
  -8   5   3     1106.43     1059.93     29.11 o 
  -7   5   3     1021.94      935.64     25.52 o 
  -6   5   3      648.06      564.07     18.20 o 
  -5   5   3      332.08      304.08     12.75 o 
  -4   5   3      463.56      470.21     12.18 o 
  -3   5   3     1604.27     1580.83     27.10 o 
  -2   5   3      217.23      206.48     10.14 o 
  -1   5   3      151.03      142.32      8.00 o 
   0   5   3      376.56      377.57     11.71 o 
   1   5   3      119.34      191.52     15.35 o 
   2   5   3       48.32       67.10     11.67 o 
   3   5   3       14.77       25.01      5.87 o 
   4   5   3       82.60      115.89      8.49 o 
   5   5   3      234.80      225.38      9.26 o 
   6   5   3        3.57       84.61      9.37 o 
   7   5   3        2.50       44.85     10.15 o 
   8   5   3       14.62       66.97      7.69 o 
   9   5   3       37.08       79.65     16.24 o 
  10   5   3       26.77       45.15      8.80 o 
  11   5   3       16.42       11.67      9.11 o 
  12   5   3       27.37       57.39     17.77 o 
  13   5   3       38.00       63.74     22.14 o 
  14   5   3       18.58        3.03     11.43 o 
 -15   6   3        0.33      -12.11     12.66 o 
 -14   6   3       17.22       17.78     11.47 o 
 -13   6   3        3.76       -2.16      8.46 o 
 -12   6   3       67.78       75.77     10.59 o 
 -11   6   3      105.43      142.08     12.46 o 
 -10   6   3      329.56      336.40     20.84 o 
  -9   6   3      284.61      301.27     16.84 o 
  -8   6   3       99.34       78.49      9.50 o 
  -7   6   3       16.63       16.11      6.33 o 
  -6   6   3       42.97       54.65      7.96 o 
  -5   6   3      617.65      632.79     20.89 o 
  -4   6   3     1110.75     1204.09     41.61 o 
  -3   6   3      434.28      467.88     26.15 o 
  -2   6   3      722.96      716.98     23.03 o 
  -1   6   3      235.98      223.43     11.42 o 
   0   6   3        6.41       41.77      8.24 o 
   1   6   3       71.95      110.27     11.42 o 
   2   6   3      491.22      493.89     20.35 o 
   3   6   3      483.74      520.13     21.94 o 
   4   6   3      379.07      345.41     18.46 o 
   5   6   3       54.43       67.61      7.82 o 
   6   6   3        6.96        9.70      6.01 o 
   7   6   3       59.29       91.77      9.60 o 
   8   6   3       37.13       76.74     11.88 o 
   9   6   3       61.30       50.44     11.59 o 
  10   6   3      104.10       80.95     11.99 o 
  11   6   3        5.17       19.66     15.14 o 
  12   6   3        0.34        3.06     13.46 o 
  13   6   3       37.48       50.62     16.88 o 
 -13   7   3       15.98       17.06     17.39 o 
 -12   7   3       65.63       66.03     13.53 o 
 -11   7   3       18.48       19.44     11.18 o 
 -10   7   3        5.13       15.86     13.53 o 
  -9   7   3        6.36       27.21      8.50 o 
  -8   7   3       50.22       74.74     16.72 o 
  -7   7   3       91.38      113.79     15.18 o 
  -6   7   3      109.65      150.80     14.26 o 
  -5   7   3      230.21      285.63     18.40 o 
  -4   7   3      352.12      410.19     22.11 o 
  -3   7   3      409.32      488.22     23.58 o 
  -2   7   3      210.94      279.88     19.29 o 
  -1   7   3      288.13      291.89     18.51 o 
   0   7   3      506.38      535.35     25.56 o 
   1   7   3      780.13      773.88     30.56 o 
   2   7   3      886.66      890.60     35.65 o 
   3   7   3      544.28      514.53     25.51 o 
   4   7   3      662.81      635.41     29.20 o 
   5   7   3      730.02      650.39     29.34 o 
   6   7   3      347.79      324.09     30.54 o 
   7   7   3      423.54      422.36     33.65 o 
   8   7   3      447.65      417.78     34.69 o 
   9   7   3      518.17      473.25     32.07 o 
  10   7   3      389.98      350.93     29.42 o 
 -10   8   3        3.13       16.00     13.25 o 
  -9   8   3        8.04        2.47      9.39 o 
  -8   8   3       88.00      122.30     16.64 o 
  -7   8   3      178.40      157.32     18.12 o 
  -6   8   3      157.65      169.48     17.05 o 
  -5   8   3       57.82       55.23     11.72 o 
  -4   8   3       15.05       26.81      9.70 o 
  -3   8   3       48.57       47.75     19.21 o 
  -2   8   3       77.05      111.23     21.55 o 
  -1   8   3      149.45      176.48     19.91 o 
   0   8   3      174.24      195.49     17.51 o 
   1   8   3      104.39      138.67     15.49 o 
   2   8   3       13.95       11.40     12.02 o 
   3   8   3        0.07       -1.54      9.04 o 
   4   8   3        0.34       14.05     10.83 o 
   5   8   3        4.38       21.83     10.01 o 
   6   8   3       19.05        2.24     10.26 o 
   7   8   3       36.54       12.94     21.11 o 
  -3   9   3       37.84       69.03     37.18 o 
  -2   9   3       16.02       40.38     27.82 o 
  -1   9   3        5.30      -12.18     13.63 o 
   0   9   3       16.75       33.02     17.34 o 
   1   9   3       76.32       75.13     15.10 o 
 -19   0   4        1.00       20.76     25.68 o 
 -18   0   4       25.10       77.39     32.19 o 
 -17   0   4      334.32      271.42     33.43 o 
 -16   0   4      541.71      450.41     28.03 o 
 -15   0   4     1002.92      955.84     42.65 o 
 -14   0   4     1407.84     1421.47     64.06 o 
 -13   0   4       16.48       64.28     26.95 o 
 -12   0   4      112.93      145.18     16.12 o 
 -11   0   4      954.35      959.20     32.12 o 
 -10   0   4     3366.04     3310.00     76.99 o 
  -9   0   4     4912.39     4653.51    105.92 o 
  -8   0   4     4543.18     4315.74     78.20 o 
  -7   0   4     3652.39     3648.13     59.61 o 
  -6   0   4     2219.58     2245.00     88.31 o 
  -5   0   4       90.53      105.37     10.97 o 
  -4   0   4     4536.60     4502.61    114.48 o 
  -3   0   4     7795.21     8334.55    195.08 o 
  -2   0   4    10403.90    10766.18    239.05 o 
  -1   0   4     7876.52     8686.07    119.54 o 
   0   0   4     5953.40     6373.14    181.30 o 
   1   0   4       15.56      459.80     17.96 o 
   2   0   4      910.42      814.49     21.30 o 
   3   0   4     1743.87     1741.05     52.72 o 
   4   0   4     4046.43     4007.41     79.89 o 
   5   0   4     3178.67     3350.76     89.92 o 
   6   0   4     1957.75     2322.72     72.82 o 
   7   0   4      608.80      793.62     24.75 o 
   8   0   4       51.05      117.12      9.92 o 
   9   0   4      483.95      450.05     27.22 o 
  10   0   4      486.43      508.57     31.56 o 
  11   0   4      473.20      559.68     37.43 o 
  12   0   4      711.60      692.21     43.00 o 
  13   0   4       63.37       87.31     17.97 o 
  14   0   4        1.15       41.28     16.24 o 
  15   0   4       17.30       22.51     19.51 o 
  16   0   4       10.16       17.99     23.89 o 
 -19   1   4       31.86       62.86     44.91 o 
 -18   1   4       11.19       19.53     16.49 o 
 -17   1   4       14.61       20.92     10.25 o 
 -16   1   4      113.70      111.33     11.04 o 
 -15   1   4      154.34      148.10     11.61 o 
 -14   1   4      147.07      169.09     12.37 o 
 -13   1   4      316.70      318.90     15.12 o 
 -12   1   4       95.97      162.37     10.44 o 
 -11   1   4       23.51       57.63      6.31 o 
 -10   1   4       43.92       48.15      5.62 o 
  -9   1   4       97.34      137.10      6.97 o 
  -8   1   4      147.51      190.74      9.54 o 
  -7   1   4      181.35      239.72     11.41 o 
  -6   1   4       38.42      113.81      5.60 o 
  -5   1   4        9.98       83.71      7.80 o 
  -4   1   4      206.92      246.56      7.32 o 
  -3   1   4      260.53      230.68      9.69 o 
  -2   1   4      319.84      341.87     11.97 o 
  -1   1   4       62.00       95.15      4.62 o 
   0   1   4       67.69       90.16      4.26 o 
   1   1   4      502.71      521.81     11.33 o 
   2   1   4      688.16      674.24     13.49 o 
   3   1   4      947.72      913.52     17.08 o 
   4   1   4      821.13      809.79     18.79 o 
   5   1   4      549.74      510.30     13.13 o 
   6   1   4      516.82      502.09     14.20 o 
   7   1   4       61.29       67.41      5.79 o 
   8   1   4      193.27      226.33     11.42 o 
   9   1   4      620.99      612.86     18.50 o 
  10   1   4      180.93      222.49     14.90 o 
  11   1   4      146.20      168.55     14.71 o 
  12   1   4      119.96      130.84     13.61 o 
  13   1   4       12.66       29.06     10.89 o 
  14   1   4        2.14        2.64      8.25 o 
  15   1   4        6.47       -0.08      8.45 o 
  16   1   4       18.95       12.48     10.99 o 
 -19   2   4        9.63        2.33     16.01 o 
 -18   2   4       27.66       64.60     49.45 o 
 -17   2   4      178.63      208.91     18.74 o 
 -16   2   4      453.40      470.69     22.10 o 
 -15   2   4      455.89      527.01     21.77 o 
 -14   2   4      332.52      401.68     18.05 o 
 -13   2   4       60.22      153.56     10.28 o 
 -12   2   4       47.08       52.79      6.88 o 
 -11   2   4        2.28       17.27      5.23 o 
 -10   2   4      565.13      536.56     16.55 o 
  -9   2   4      746.22      780.66     19.76 o 
  -8   2   4      450.74      492.99     12.29 o 
  -7   2   4       38.00      145.95      7.94 o 
  -6   2   4       72.01       79.14      6.64 o 
  -5   2   4      537.47      582.58     13.44 o 
  -4   2   4        7.50       69.18      8.07 o 
  -3   2   4      144.37      146.66      8.17 o 
  -2   2   4     2727.02     2693.90     67.25 o 
  -1   2   4      634.47      812.22     15.25 o 
   0   2   4      146.27      150.96      6.25 o 
   1   2   4      567.21      559.33     13.05 o 
   2   2   4        2.26       70.24      5.27 o 
   3   2   4      247.14      231.15      8.19 o 
   4   2   4     1139.21     1064.12     24.19 o 
   5   2   4     1421.52     1384.46     26.99 o 
   6   2   4     1478.30     1504.93     28.36 o 
   7   2   4      404.15      413.33     12.57 o 
   8   2   4       88.71       85.04     14.72 o 
   9   2   4       27.67       32.11      8.27 o 
  10   2   4      788.37      784.68     24.83 o 
  11   2   4      838.22      846.98     31.86 o 
  12   2   4     1222.22     1228.75     44.07 o 
  13   2   4      334.62      420.80     24.88 o 
  14   2   4      121.00      158.36     17.47 o 
  15   2   4       70.83       99.18     18.25 o 
  16   2   4       46.28       59.31     14.81 o 
 -18   3   4      129.10      142.76     26.44 o 
 -17   3   4      182.28      186.06     22.61 o 
 -16   3   4       36.87       54.17     12.61 o 
 -15   3   4        2.32        2.33      6.90 o 
 -14   3   4        2.62        3.03      6.23 o 
 -13   3   4        9.09       10.29      7.08 o 
 -12   3   4      175.72      169.03     10.22 o 
 -11   3   4      445.11      453.13     15.04 o 
 -10   3   4      402.27      495.19     15.49 o 
  -9   3   4       81.58       98.66      7.01 o 
  -8   3   4       50.10       73.64     10.88 o 
  -7   3   4      113.30      104.35      6.45 o 
  -6   3   4       37.41       30.42      7.32 o 
  -5   3   4        5.06        9.60      3.17 o 
  -4   3   4      294.29      288.39      7.65 o 
  -3   3   4       55.94      164.90      6.18 o 
  -2   3   4        1.57       70.70      4.68 o 
  -1   3   4      662.41      675.42     13.89 o 
   0   3   4     1189.84     1220.12     21.43 o 
   1   3   4      306.53      315.13      9.16 o 
   2   3   4       38.82       37.17      4.67 o 
   3   3   4        3.94        7.81      5.01 o 
   4   3   4       18.57       35.17      4.97 o 
   5   3   4      174.19      218.17      9.21 o 
   6   3   4      305.13      301.93     10.83 o 
   7   3   4      940.71      963.83     21.65 o 
   8   3   4      239.57      273.21     13.28 o 
   9   3   4        7.07       32.23     11.40 o 
  10   3   4        0.39        2.00      5.56 o 
  11   3   4        0.25       -4.83      7.25 o 
  12   3   4       18.93       18.98      9.00 o 
  13   3   4      104.56      102.71     17.07 o 
  14   3   4       90.72       94.69     14.27 o 
  15   3   4       13.12       24.37     11.84 o 
 -17   4   4       88.09       89.43     22.34 o 
 -16   4   4      386.85      396.92     30.97 o 
 -15   4   4      383.29      389.98     27.30 o 
 -14   4   4      257.53      236.81     17.59 o 
 -13   4   4      220.38      208.91     17.62 o 
 -12   4   4      161.19      170.66     12.81 o 
 -11   4   4      135.33      152.71     11.92 o 
 -10   4   4     1369.81     1222.29     42.60 o 
  -9   4   4     1689.35     1615.45     33.40 o 
  -8   4   4     1319.53     1306.40     32.34 o 
  -7   4   4      929.89      871.55     23.90 o 
  -6   4   4      741.29      750.36     17.09 o 
  -5   4   4     1238.66     1159.03     22.24 o 
  -4   4   4      506.13      520.02     13.25 o 
  -3   4   4      899.95      943.42     19.40 o 
  -2   4   4     5465.94     5436.98     77.51 o 
  -1   4   4     1654.14     1998.35     34.13 o 
   0   4   4      590.01      633.93     14.90 o 
   1   4   4      478.21      476.44     12.91 o 
   2   4   4      550.50      621.50     15.81 o 
   3   4   4      789.75      756.44     19.38 o 
   4   4   4      701.86      736.78     18.54 o 
   5   4   4      950.65     1012.15     29.21 o 
   6   4   4     1062.94     1125.16     25.05 o 
   7   4   4      154.09      243.86     10.72 o 
   8   4   4       47.61       54.74      8.32 o 
   9   4   4       15.69       41.69      8.10 o 
  10   4   4      143.05      137.23     11.64 o 
  11   4   4      196.12      188.55     13.94 o 
  12   4   4      319.01      318.27     21.62 o 
  13   4   4       39.70       68.69     12.60 o 
  14   4   4        7.72       19.29     14.47 o 
 -16   5   4        5.73       16.35     13.44 o 
 -15   5   4       62.66       78.79     17.32 o 
 -14   5   4      135.42      132.93     15.46 o 
 -13   5   4       86.05       90.68     13.82 o 
 -12   5   4        9.89       12.67     10.61 o 
 -11   5   4      118.00      112.83     11.52 o 
 -10   5   4      147.09      152.14     11.44 o 
  -9   5   4       11.19       19.49      8.34 o 
  -8   5   4      112.11      101.40     10.02 o 
  -7   5   4      147.26      155.78     10.70 o 
  -6   5   4       29.01       61.78      6.34 o 
  -5   5   4       19.25       50.79      6.44 o 
  -4   5   4      602.06      591.68     15.93 o 
  -3   5   4      432.96      414.60     13.29 o 
  -2   5   4       57.52       62.19      6.69 o 
  -1   5   4       35.67       50.06      5.57 o 
   0   5   4       98.02      130.19      8.52 o 
   1   5   4        0.15       73.33      8.17 o 
   2   5   4      212.10      224.94     10.21 o 
   3   5   4      520.73      521.07     15.45 o 
   4   5   4      435.61      392.64     13.08 o 
   5   5   4       37.50       57.26     10.94 o 
   6   5   4       35.26       35.74      6.76 o 
   7   5   4       20.21       17.87      8.04 o 
   8   5   4        3.42       10.00      6.65 o 
   9   5   4       42.76       49.86      8.81 o 
  10   5   4      281.58      252.09     15.13 o 
  11   5   4      159.16      195.21     36.12 o 
  12   5   4        2.18       26.68     20.38 o 
  13   5   4       20.05       34.47     15.53 o 
 -14   6   4       99.17       92.35     18.23 o 
 -13   6   4       56.15       56.12     13.47 o 
 -12   6   4       56.95       61.50     12.98 o 
 -11   6   4       49.27       75.37     12.67 o 
 -10   6   4      208.84      214.21     16.83 o 
  -9   6   4      219.14      213.49     14.80 o 
  -8   6   4      129.63      133.10     11.04 o 
  -7   6   4      209.86      208.83     13.03 o 
  -6   6   4      244.25      258.82     13.74 o 
  -5   6   4      267.79      270.56     17.72 o 
  -4   6   4       97.99      121.22     11.49 o 
  -3   6   4      190.58      218.10     18.68 o 
  -2   6   4      729.14      711.75     21.83 o 
  -1   6   4      334.07      380.25     18.09 o 
   0   6   4      235.02      241.72     14.65 o 
   1   6   4      193.11      191.47     10.87 o 
   2   6   4      303.96      317.82     15.51 o 
   3   6   4      404.43      364.98     31.26 o 
   4   6   4      149.95      190.42     15.60 o 
   5   6   4      279.26      261.91     14.62 o 
   6   6   4      342.97      307.22     16.23 o 
   7   6   4      162.84      146.69     15.07 o 
   8   6   4      161.02      141.51     13.87 o 
   9   6   4       87.31       97.68     13.21 o 
  10   6   4      111.83      115.70     16.43 o 
  11   6   4      155.43      125.41     18.32 o 
 -12   7   4        0.74        8.69     14.18 o 
 -11   7   4       47.94       42.18     14.80 o 
 -10   7   4       43.91       41.27     11.73 o 
  -9   7   4        0.31        2.59      8.72 o 
  -8   7   4       51.54       57.48     10.44 o 
  -7   7   4      134.01      136.48     13.95 o 
  -6   7   4       46.24       60.09     11.22 o 
  -5   7   4        2.99        7.83      9.91 o 
  -4   7   4      115.87      102.22     13.20 o 
  -3   7   4      126.08      108.52     13.03 o 
  -2   7   4        5.73       -5.01     11.72 o 
  -1   7   4       65.08       83.36     11.83 o 
   0   7   4       84.79      106.04     12.37 o 
   1   7   4       10.95       10.83      8.14 o 
   2   7   4       42.14       88.90     19.14 o 
   3   7   4      182.49      177.89     23.56 o 
   4   7   4      128.50      136.82     14.48 o 
   5   7   4        3.52        2.62      7.34 o 
   6   7   4       17.72       17.10     12.39 o 
   7   7   4       11.88       45.68     18.27 o 
   8   7   4        0.41       18.68     12.59 o 
   9   7   4       15.26       22.99     13.44 o 
  -8   8   4       10.73       12.25     19.28 o 
  -7   8   4       90.46      103.00     18.80 o 
  -6   8   4      110.01      101.52     18.60 o 
  -5   8   4       38.50       38.63     31.44 o 
  -4   8   4       53.11       67.63     16.19 o 
  -3   8   4       29.83       15.15     10.19 o 
  -2   8   4        6.49        2.70      8.30 o 
  -1   8   4       39.35       22.14     10.20 o 
   0   8   4       71.54       59.77     12.28 o 
   1   8   4       44.15       46.50     12.18 o 
   2   8   4       96.07       85.60     15.13 o 
   3   8   4      103.35       74.42     13.64 o 
   4   8   4       24.19       31.04     13.21 o 
   5   8   4       13.00       11.45     11.98 o 
 -18   1   5      101.85      129.86     24.85 o 
 -17   1   5      232.23      237.54     19.64 o 
 -16   1   5      454.14      441.39     25.49 o 
 -15   1   5       54.51       63.13     28.39 o 
 -14   1   5       37.21       50.57     16.13 o 
 -13   1   5       44.94       59.83     16.36 o 
 -12   1   5       76.05       96.56     11.68 o 
 -11   1   5      313.10      322.30     20.27 o 
 -10   1   5      911.12      956.10     32.39 o 
  -9   1   5     1247.37     1323.31     39.25 o 
  -8   1   5      799.72      932.90     31.10 o 
  -7   1   5        9.46      128.64     12.18 o 
  -6   1   5      215.00      238.34     13.94 o 
  -5   1   5      425.59      443.28     17.81 o 
  -4   1   5     1675.52     1706.35     44.69 o 
  -3   1   5     2049.20     2091.63     47.92 o 
  -2   1   5     2460.41     2489.00     44.36 o 
  -1   1   5      365.55      444.26     12.82 o 
   0   1   5      583.88      616.21     16.26 o 
   1   1   5      526.47      439.17     11.49 o 
   2   1   5      420.30      418.33     12.33 o 
   3   1   5     1357.31     1319.73     26.34 o 
   4   1   5     2474.64     2479.04     45.07 o 
   5   1   5     1559.52     1504.71     35.41 o 
   6   1   5      551.08      530.07     19.98 o 
   7   1   5       30.44       49.94     12.06 o 
   8   1   5      526.34      484.35     17.91 o 
   9   1   5      395.37      386.20     20.28 o 
  10   1   5      353.66      362.62     20.69 o 
  11   1   5      647.72      615.82     28.25 o 
  12   1   5      405.09      397.14     24.07 o 
  13   1   5      128.11       94.61     15.02 o 
  14   1   5        1.49        4.71      9.74 o 
 -18   2   5        1.99       21.73     17.24 o 
 -17   2   5        6.91       13.28     13.10 o 
 -16   2   5        4.13       20.34      9.83 o 
 -15   2   5      133.92      143.20     15.04 o 
 -14   2   5       36.80       38.86     11.28 o 
 -13   2   5       17.74       37.92     10.16 o 
 -12   2   5       21.22       39.34      7.66 o 
 -11   2   5        0.01        2.85      5.54 o 
 -10   2   5        6.82        1.89      6.71 o 
  -9   2   5       82.19       78.60      7.44 o 
  -8   2   5      250.90      204.73     17.78 o 
  -7   2   5      376.01      357.91     13.03 o 
  -6   2   5       15.47        8.80      4.23 o 
  -5   2   5        3.78       21.68      8.02 o 
  -4   2   5      152.72      152.98      7.64 o 
  -3   2   5       27.13       41.93      5.71 o 
  -2   2   5      163.49      173.17      8.22 o 
  -1   2   5      353.66      345.96     20.57 o 
   0   2   5      190.51      169.42      7.28 o 
   1   2   5        0.10        3.44      3.45 o 
   2   2   5        3.08        5.34      3.89 o 
   3   2   5       22.10       59.73      8.30 o 
   4   2   5        3.55        3.61      4.24 o 
   5   2   5       37.81       30.82      8.09 o 
   6   2   5       62.59       67.97      6.90 o 
   7   2   5        2.77       19.24      6.37 o 
   8   2   5        2.83        9.31      6.32 o 
   9   2   5       90.69      106.39     11.46 o 
  10   2   5       65.92       79.43     12.20 o 
  11   2   5       13.44       22.02      9.37 o 
  12   2   5        2.17        5.94      9.17 o 
  13   2   5        0.03       -6.00      8.84 o 
  14   2   5        1.00       46.65     34.94 o 
 -17   3   5      337.58      325.91     27.97 o 
 -16   3   5      483.01      461.67     28.21 o 
 -15   3   5      274.61      252.40     19.71 o 
 -14   3   5      237.79      215.54     18.59 o 
 -13   3   5      193.51      170.81     13.77 o 
 -12   3   5      444.30      420.57     21.56 o 
 -11   3   5      616.08      626.92     26.26 o 
 -10   3   5      795.78      755.67     34.15 o 
  -9   3   5     1122.59     1045.40     28.92 o 
  -8   3   5      776.82      765.05     22.01 o 
  -7   3   5      243.42      183.73     11.04 o 
  -6   3   5      100.67       79.66      9.50 o 
  -5   3   5      165.97      174.13      9.95 o 
  -4   3   5     1775.98     1881.35     44.45 o 
  -3   3   5      534.26      546.29     20.61 o 
  -2   3   5      298.89      268.59     25.67 o 
  -1   3   5      352.09      342.40     12.16 o 
   0   3   5       67.13      186.95     13.19 o 
   1   3   5        2.92       13.51      6.81 o 
   2   3   5       22.03       26.42      5.08 o 
   3   3   5      226.01      244.61     11.74 o 
   4   3   5      737.72      767.31     22.00 o 
   5   3   5       79.36      152.42     17.07 o 
   6   3   5       15.50       65.02     10.07 o 
   7   3   5        9.15       57.83      9.09 o 
   8   3   5       11.78       20.07      9.46 o 
   9   3   5       22.86       24.19      7.89 o 
  10   3   5      199.18      222.74     17.28 o 
  11   3   5      116.32      110.21     14.35 o 
  12   3   5       75.26       75.55     13.67 o 
  13   3   5       57.27       50.53     16.96 o 
 -16   4   5        0.32       -3.42     22.52 o 
 -15   4   5       16.09       21.94     24.86 o 
 -14   4   5        0.24       -3.95     10.16 o 
 -13   4   5       81.86       86.82     10.80 o 
 -12   4   5      145.27      142.96     14.34 o 
 -11   4   5      336.72      325.94     17.13 o 
 -10   4   5      203.11      182.21     12.42 o 
  -9   4   5       89.41       97.83      9.99 o 
  -8   4   5       21.35       14.54      6.37 o 
  -7   4   5       44.28       54.74      7.95 o 
  -6   4   5      508.41      525.09     17.66 o 
  -5   4   5      887.43     1008.48     26.59 o 
  -4   4   5      581.03      586.07     18.25 o 
  -3   4   5      494.84      506.78     13.38 o 
  -2   4   5       47.44       54.95      6.07 o 
  -1   4   5       30.74       52.67      5.80 o 
   0   4   5       45.61       97.38      7.02 o 
   1   4   5      264.09      328.33     14.12 o 
   2   4   5      413.34      443.24     15.05 o 
   3   4   5      332.40      317.05     14.24 o 
   4   4   5       30.21       45.03      7.93 o 
   5   4   5        5.27       28.81      6.92 o 
   6   4   5       91.70      104.11     10.84 o 
   7   4   5       13.54       49.34     12.04 o 
   8   4   5        9.22       10.15      6.88 o 
   9   4   5       62.51       74.80     11.92 o 
  10   4   5        0.64       12.64      9.04 o 
  11   4   5        1.47        3.24      8.39 o 
  12   4   5       67.34      109.40     16.03 o 
 -15   5   5        2.98        9.18     16.10 o 
 -14   5   5        9.21        7.27     11.65 o 
 -13   5   5        6.48        2.92     14.51 o 
 -12   5   5       43.00       41.04     15.10 o 
 -11   5   5       55.83       71.00     11.91 o 
 -10   5   5       30.05       60.49     11.32 o 
  -9   5   5      191.74      209.24     15.57 o 
  -8   5   5      225.21      309.95     19.61 o 
  -7   5   5      139.08      172.86     11.75 o 
  -6   5   5      129.67      164.61     10.90 o 
  -5   5   5      278.38      296.11     13.93 o 
  -4   5   5     1292.36     1264.49     33.21 o 
  -3   5   5      511.64      570.46     20.10 o 
  -2   5   5      411.71      456.26     15.27 o 
  -1   5   5     1050.98     1033.24     24.22 o 
   0   5   5      857.29      865.61     22.31 o 
   1   5   5      720.10      671.89     24.21 o 
   2   5   5      698.55      695.52     20.47 o 
   3   5   5     1089.33     1088.41     28.27 o 
   4   5   5     1444.22     1400.82     57.27 o 
   5   5   5      520.22      505.82     18.23 o 
   6   5   5      546.39      505.69     19.58 o 
   7   5   5      476.50      437.87     21.60 o 
   8   5   5      371.32      342.91     21.61 o 
   9   5   5      402.46      391.77     20.47 o 
  10   5   5      447.14      442.23     43.17 o 
  11   5   5      182.58      167.59     21.49 o 
 -13   6   5       31.14       19.88     14.27 o 
 -12   6   5        0.01       17.83     13.94 o 
 -11   6   5        0.25       -4.47     10.82 o 
 -10   6   5       51.67       42.33     11.54 o 
  -9   6   5      188.74      205.50     22.21 o 
  -8   6   5      316.92      302.39     20.43 o 
  -7   6   5      240.38      236.91     17.66 o 
  -6   6   5      121.03      123.96     13.75 o 
  -5   6   5       22.05       19.85      8.27 o 
  -4   6   5        3.85       16.51      8.51 o 
  -3   6   5      128.61      153.35     11.00 o 
  -2   6   5      392.99      423.92     20.10 o 
  -1   6   5      215.08      253.65     13.99 o 
   0   6   5      167.16      169.21     12.08 o 
   1   6   5       14.63        9.48      5.47 o 
   2   6   5       16.08       32.50      6.81 o 
   3   6   5       22.27       46.79     10.65 o 
   4   6   5        0.39       10.69     12.90 o 
   5   6   5       28.33       37.08     11.74 o 
   6   6   5       48.10       53.56     10.46 o 
   7   6   5        0.07       -6.85      8.28 o 
   8   6   5       68.17       87.25     13.01 o 
   9   6   5      135.90      125.34     15.88 o 
 -10   7   5       97.83      107.80     19.55 o 
  -9   7   5      177.72      159.14     21.61 o 
  -8   7   5      177.74      162.83     21.13 o 
  -7   7   5       98.39       52.97     15.44 o 
  -6   7   5      167.43      179.21     24.47 o 
  -5   7   5      142.48      121.90     18.27 o 
  -4   7   5       70.50       65.46     14.80 o 
  -3   7   5       23.86       28.50     13.47 o 
  -2   7   5        8.25       18.26     10.85 o 
  -1   7   5        5.99       -1.13      8.48 o 
   0   7   5       33.01        8.51      8.69 o 
   1   7   5       38.43       32.73     12.64 o 
   2   7   5        2.11        9.34      9.59 o 
   3   7   5        1.11       11.40      9.01 o 
   4   7   5        2.05        3.86     10.93 o 
   5   7   5        0.79        4.88     10.89 o 
   6   7   5        0.82        0.92     12.59 o 
  -4   8   5      220.70      251.94     34.24 o 
  -3   8   5       60.80       40.39     22.45 o 
  -2   8   5       20.45       24.07     18.80 o 
  -1   8   5       35.68       23.15     13.08 o 
   0   8   5       28.62       24.18     13.65 o 
 -17   0   6      264.50      244.90     31.65 o 
 -16   0   6      218.49      173.60     30.27 o 
 -15   0   6       69.47       57.17     17.84 o 
 -14   0   6       16.23       27.32     35.90 o 
 -13   0   6       69.01       69.52     17.75 o 
 -12   0   6       18.25       35.15     19.05 o 
 -11   0   6      188.54      208.64     23.44 o 
 -10   0   6      342.05      310.49     53.95 o 
  -9   0   6      136.86      132.03     20.26 o 
  -8   0   6        2.88       33.68     26.89 o 
  -7   0   6      107.82      134.77     17.30 o 
  -6   0   6      230.88      216.53     23.93 o 
  -5   0   6       32.05       61.28     13.74 o 
  -4   0   6      114.02      112.40     21.93 o 
  -3   0   6      841.10      838.92     93.81 o 
  -2   0   6      457.08      381.52     33.11 o 
  -1   0   6      127.58      113.40     16.45 o 
   0   0   6      249.88      262.95     23.43 o 
   1   0   6        4.10        5.49      6.58 o 
   2   0   6      238.60      210.94     15.95 o 
   3   0   6      735.47      733.99     27.61 o 
   4   0   6     1000.69      928.99     34.01 o 
   5   0   6      591.64      539.56     25.28 o 
   6   0   6      587.51      534.78     30.27 o 
   7   0   6      132.65      123.59     14.06 o 
   8   0   6       27.74       31.54     12.73 o 
   9   0   6      558.10      543.93     36.87 o 
  10   0   6      769.85      712.90     45.28 o 
  11   0   6      710.57      659.16     54.75 o 
  12   0   6      278.26      244.05     30.07 o 
 -17   1   6       23.82       16.09     11.63 o 
 -16   1   6       29.74       50.95     13.20 o 
 -15   1   6       68.57       67.61     13.20 o 
 -14   1   6        5.96       17.15      9.98 o 
 -13   1   6       57.32       74.53     12.81 o 
 -12   1   6      165.93      200.56     17.46 o 
 -11   1   6       68.18       66.38     12.19 o 
 -10   1   6       18.94       19.95      8.92 o 
  -9   1   6        1.66       12.20      7.95 o 
  -8   1   6        0.57       26.32      9.57 o 
  -7   1   6        2.73        9.23      7.81 o 
  -6   1   6       77.06       85.66     11.36 o 
  -5   1   6        1.03        4.22      7.80 o 
  -4   1   6        1.03       18.60     13.83 o 
  -3   1   6      273.84      304.24     17.26 o 
  -2   1   6      277.46      260.22     22.82 o 
  -1   1   6      255.03      245.40     14.99 o 
   0   1   6      458.94      422.88     15.84 o 
   1   1   6      253.34      240.05     11.66 o 
   2   1   6      151.45      128.55      8.10 o 
   3   1   6      159.41      128.60      8.24 o 
   4   1   6      258.89      239.05     11.62 o 
   5   1   6      372.36      364.45     14.27 o 
   6   1   6      233.41      210.60     13.16 o 
   7   1   6      142.38      139.43     11.18 o 
   8   1   6      108.63      120.18     15.27 o 
   9   1   6       22.40       16.40      9.14 o 
  10   1   6       13.25        9.95      8.71 o 
  11   1   6       35.75       55.70     14.66 o 
  12   1   6       28.13       50.52     17.28 o 
 -16   2   6      424.03      359.73     26.99 o 
 -15   2   6      373.28      324.28     24.10 o 
 -14   2   6      103.51       76.90     13.71 o 
 -13   2   6      101.43       96.72     13.41 o 
 -12   2   6      298.55      297.39     20.47 o 
 -11   2   6     1266.97     1177.17     43.17 o 
 -10   2   6     1815.16     1697.04     54.19 o 
  -9   2   6     1562.03     1369.92     45.28 o 
  -8   2   6     1124.98     1006.97     41.45 o 
  -7   2   6      677.89      621.88     26.12 o 
  -6   2   6      650.63      614.11     25.19 o 
  -5   2   6      800.98      791.28     30.19 o 
  -4   2   6     1616.39     1598.58     53.00 o 
  -3   2   6     3470.38     3534.63     87.50 o 
  -2   2   6     2084.96     2030.56     60.96 o 
  -1   2   6     1008.13      895.18     43.69 o 
   0   2   6      120.98      152.01     16.04 o 
   1   2   6      253.77      239.63     14.11 o 
   2   2   6      639.21      570.31     16.91 o 
   3   2   6      768.73      726.47     22.13 o 
   4   2   6      846.51      785.33     24.34 o 
   5   2   6      564.26      544.69     21.74 o 
   6   2   6      184.42      180.58     29.90 o 
   7   2   6        5.96       19.72     10.59 o 
   8   2   6       37.77       55.49      9.45 o 
   9   2   6       78.07       78.97     13.23 o 
  10   2   6      151.05      115.12     15.12 o 
  11   2   6      235.43      171.13     18.29 o 
  12   2   6       24.67        9.22     10.11 o 
 -16   3   6       55.75       37.53     15.37 o 
 -15   3   6       37.00       26.45     12.17 o 
 -14   3   6      135.47      133.39     16.12 o 
 -13   3   6        4.69       24.22     15.74 o 
 -12   3   6       61.25       71.85     14.96 o 
 -11   3   6       17.29       15.77     11.71 o 
 -10   3   6        0.65       11.63      8.32 o 
  -9   3   6       47.87       47.56     10.64 o 
  -8   3   6       20.23       40.43      9.58 o 
  -7   3   6        0.01        2.50      8.45 o 
  -6   3   6        0.85       10.09     24.10 o 
  -5   3   6      471.54      486.38     24.47 o 
  -4   3   6      485.21      454.60     30.81 o 
  -3   3   6       32.84       19.84      6.51 o 
  -2   3   6       22.71       43.13      7.34 o 
  -1   3   6       34.13       42.58      8.86 o 
   0   3   6       38.71       69.72     10.72 o 
   1   3   6      298.42      282.70     15.16 o 
   2   3   6      534.72      488.97     15.79 o 
   3   3   6      515.80      490.25     16.02 o 
   4   3   6      138.69      114.71      8.98 o 
   5   3   6        8.12       15.13      7.83 o 
   6   3   6       28.34       51.09     11.29 o 
   7   3   6       48.25       56.75      9.45 o 
   8   3   6       63.80       54.00      9.64 o 
   9   3   6      222.14      195.26     17.55 o 
  10   3   6      114.74      102.23     14.53 o 
  11   3   6        4.45        7.68      9.33 o 
 -14   4   6        1.52       16.37     13.60 o 
 -13   4   6        1.00       -2.18     10.47 o 
 -12   4   6        6.97       31.95     10.78 o 
 -11   4   6      133.00      133.89     16.74 o 
 -10   4   6      193.51      175.87     16.29 o 
  -9   4   6       85.92       54.61     14.15 o 
  -8   4   6       64.61       60.81     12.16 o 
  -7   4   6       15.90       28.74     13.47 o 
  -6   4   6       21.13       16.57      6.82 o 
  -5   4   6        6.83        3.08      4.90 o 
  -4   4   6       76.75       76.61     12.37 o 
  -3   4   6      692.98      700.05     28.84 o 
  -2   4   6      318.99      308.20     14.38 o 
  -1   4   6       88.62      106.02      9.79 o 
   0   4   6       23.91       27.61      7.02 o 
   1   4   6       91.85      114.75     11.96 o 
   2   4   6      289.76      284.46     14.21 o 
   3   4   6      214.05      225.66     11.74 o 
   4   4   6      426.06      411.27     17.28 o 
   5   4   6      535.91      493.91     24.27 o 
   6   4   6      162.88      121.04     12.25 o 
   7   4   6       92.44       85.34     12.89 o 
   8   4   6      102.26      118.26     14.02 o 
   9   4   6      137.91      139.41     16.10 o 
  10   4   6      225.90      212.09     19.11 o 
 -13   5   6       15.35       -1.51     11.07 o 
 -12   5   6       60.50       63.50     16.93 o 
 -11   5   6       74.60       50.49     15.61 o 
 -10   5   6        8.38       -7.83     11.77 o 
  -9   5   6       32.63       39.10     14.56 o 
  -8   5   6      106.09      131.25     19.38 o 
  -7   5   6       45.48       27.65     12.81 o 
  -6   5   6        7.65        9.62      6.16 o 
  -5   5   6       57.44       57.12      9.10 o 
  -4   5   6       20.47       14.87      7.19 o 
  -3   5   6        6.37       17.01     13.89 o 
  -2   5   6      116.38      139.87     11.45 o 
  -1   5   6      260.61      271.32     15.05 o 
   0   5   6       44.28       32.05      9.68 o 
   1   5   6        3.35        2.17      6.33 o 
   2   5   6       40.44       47.48     14.55 o 
   3   5   6       22.15       34.28     10.09 o 
   4   5   6        8.38       35.86     10.80 o 
   5   5   6       47.60       50.62     10.90 o 
   6   5   6       80.86       83.79     12.53 o 
   7   5   6       23.40       32.86     11.31 o 
   8   5   6        6.43        8.62     11.73 o 
 -10   6   6      177.04      156.54     28.76 o 
  -9   6   6      100.81      100.75     22.45 o 
  -8   6   6      194.86      127.48     26.32 o 
  -7   6   6      183.63      144.78     27.08 o 
  -6   6   6      123.45       99.64     14.05 o 
  -5   6   6      110.86      102.79     15.01 o 
  -4   6   6      117.60      115.07     27.57 o 
  -3   6   6      246.09      188.31     17.13 o 
  -2   6   6      215.85      179.10     17.66 o 
  -1   6   6      116.98      106.53     12.73 o 
   0   6   6       73.15       70.44     12.19 o 
   1   6   6      112.55      105.28     14.42 o 
   2   6   6      144.27      152.52     20.53 o 
   3   6   6       74.72       33.09     16.74 o 
   4   6   6       85.22       56.18     17.91 o 
   5   6   6       87.30       80.35     20.57 o 
   6   6   6       97.04       65.40     20.03 o 
  -6   7   6       54.79      105.91     29.77 o 
  -5   7   6       57.67       90.45     25.23 o 
  -4   7   6       55.98       62.41     34.40 o 
  -3   7   6       69.16       54.38     18.40 o 
  -2   7   6       12.46       18.02     12.33 o 
  -1   7   6       55.80       61.62     17.81 o 
   0   7   6        0.61       -5.82     10.65 o 
   1   7   6       24.47       27.26     13.21 o 
   2   7   6       57.52       64.71     20.24 o 
 -15   1   7       53.27       61.68     18.33 o 
 -14   1   7       18.49       31.67     22.27 o 
 -13   1   7      161.72      133.95     17.63 o 
 -12   1   7      300.03      298.46     23.49 o 
 -11   1   7      398.04      374.76     23.75 o 
 -10   1   7      545.95      531.77     27.84 o 
  -9   1   7      323.73      306.95     22.00 o 
  -8   1   7       81.25       93.67     13.29 o 
  -7   1   7       14.48       37.65     15.32 o 
  -6   1   7       89.47      110.49     13.98 o 
  -5   1   7      968.70     1125.51     41.44 o 
  -4   1   7      589.10      610.12     27.95 o 
  -3   1   7      388.76      377.62     21.07 o 
  -2   1   7      162.58      175.07     15.69 o 
  -1   1   7       58.68       92.40     12.44 o 
   0   1   7       39.71      115.31     12.90 o 
   1   1   7       49.37       68.22     10.99 o 
   2   1   7      329.77      332.99     19.74 o 
   3   1   7      686.35      665.29     34.11 o 
   4   1   7      325.13      298.24     23.54 o 
   5   1   7       69.08       83.99     11.54 o 
   6   1   7       21.39       53.89     12.22 o 
   7   1   7       49.95       62.40     21.54 o 
   8   1   7       96.60      123.12     33.42 o 
   9   1   7      150.70      181.03     39.15 o 
  10   1   7      178.71      186.63     27.75 o 
 -15   2   7        0.01       10.36     12.26 o 
 -14   2   7       41.87       18.89     11.78 o 
 -13   2   7       30.05       19.75     10.94 o 
 -12   2   7       60.86       53.24     18.13 o 
 -11   2   7       66.87       55.70     15.23 o 
 -10   2   7       26.14       14.96      9.89 o 
  -9   2   7        7.39        0.58      8.02 o 
  -8   2   7        2.14        7.11      8.66 o 
  -7   2   7      150.77      164.04     16.11 o 
  -6   2   7      265.28      285.99     19.44 o 
  -5   2   7       38.29       91.23     13.54 o 
  -4   2   7      114.02      132.11     14.43 o 
  -3   2   7       64.69       73.91     11.62 o 
  -2   2   7        6.14       29.42     12.32 o 
  -1   2   7        5.45       11.95      9.65 o 
   0   2   7       94.53      109.51     12.58 o 
   1   2   7       74.07       94.29     12.56 o 
   2   2   7       42.46       48.67     12.13 o 
   3   2   7        0.02        2.59      7.46 o 
   4   2   7        1.09       12.49     13.23 o 
   5   2   7       16.36       17.53      9.30 o 
   6   2   7       46.22       67.10     15.29 o 
   7   2   7       12.78       13.79     12.12 o 
   8   2   7       23.77       13.61     11.59 o 
   9   2   7        7.17       -4.78     11.76 o 
 -14   3   7       15.37       13.31     11.40 o 
 -13   3   7       30.12        9.79     11.67 o 
 -12   3   7       80.96      102.11     17.13 o 
 -11   3   7      149.38      157.12     18.67 o 
 -10   3   7      290.41      283.13     22.12 o 
  -9   3   7      202.66      203.72     18.56 o 
  -8   3   7       50.85      103.59     16.32 o 
  -7   3   7       77.66      100.70     14.02 o 
  -6   3   7      232.72      220.35     24.00 o 
  -5   3   7      790.25      804.64     45.21 o 
  -4   3   7      700.39      747.75     35.33 o 
  -3   3   7      634.43      605.68     34.54 o 
  -2   3   7      422.72      434.52     32.14 o 
  -1   3   7      375.87      414.09     23.19 o 
   0   3   7      415.49      435.26     29.72 o 
   1   3   7      353.89      374.99     24.77 o 
   2   3   7      725.55      694.55     33.14 o 
   3   3   7     1102.94     1064.61     41.12 o 
   4   3   7      572.07      495.84     22.95 o 
   5   3   7      298.15      313.59     22.05 o 
   6   3   7      100.43       93.57     14.07 o 
   7   3   7      189.76      180.88     26.43 o 
   8   3   7      235.13      231.70     34.36 o 
 -12   4   7        0.77       -9.27     13.66 o 
 -11   4   7       22.27       21.40     14.34 o 
 -10   4   7      116.73      122.72     17.45 o 
  -9   4   7      219.00      215.11     19.01 o 
  -8   4   7      175.93      205.59     19.10 o 
  -7   4   7       44.49       66.03     13.38 o 
  -6   4   7        4.57        7.07      8.95 o 
  -5   4   7       10.46        8.68     10.04 o 
  -4   4   7       48.38       47.95     14.57 o 
  -3   4   7      169.94      207.82     18.36 o 
  -2   4   7      173.65      164.20     18.44 o 
  -1   4   7       80.95      167.44     46.40 o 
   0   4   7        0.40       11.84     13.00 o 
   1   4   7       20.71       33.63     10.29 o 
   2   4   7       24.40       45.63     16.61 o 
   3   4   7        0.60        5.10     10.28 o 
   4   4   7        4.78        6.84     10.87 o 
   5   4   7       22.27        8.91     11.10 o 
   6   4   7        0.18        3.08     10.79 o 
   7   4   7       65.06       46.76     41.11 o 
 -10   5   7      217.60      187.43     27.10 o 
  -9   5   7      153.21      154.51     25.91 o 
  -8   5   7       37.59       34.50     23.88 o 
  -7   5   7       69.91       60.24     17.55 o 
  -6   5   7       78.36       86.80     30.03 o 
  -5   5   7       92.73       89.81     17.65 o 
  -4   5   7       69.24       69.35     14.46 o 
  -3   5   7       21.11       29.54     10.66 o 
  -2   5   7        2.31        3.65      7.93 o 
  -1   5   7        6.30       -0.80      7.61 o 
   0   5   7        5.50        5.43      8.33 o 
   1   5   7        1.13        6.95      9.49 o 
   2   5   7        6.84        2.87      8.06 o 
   3   5   7       27.20        9.30     16.14 o 
   4   5   7        6.66        6.81     10.61 o 
   5   5   7        0.94       15.30     17.35 o 
  -6   6   7      234.92      237.77     27.27 o 
  -5   6   7      364.54      372.97     32.30 o 
  -4   6   7       87.34       78.41     20.03 o 
  -3   6   7        4.18        9.33     22.47 o 
  -2   6   7       36.44       12.59     28.19 o 
  -1   6   7       28.49       -7.92     24.60 o 
   0   6   7       52.78       55.82     42.20 o 
   1   6   7       84.47       91.32     26.97 o 
 -13   0   8      128.32      117.89     27.35 o 
 -12   0   8      631.50      627.06     51.86 o 
 -11   0   8      952.77      900.58     63.24 o 
 -10   0   8      806.90      676.47     66.38 o 
  -9   0   8      482.96      434.45     41.86 o 
  -8   0   8      309.20      268.79     32.15 o 
  -7   0   8      546.26      517.37     43.84 o 
  -6   0   8      324.07      324.93     33.22 o 
  -5   0   8      549.43      564.92     88.27 o 
  -4   0   8     1615.40     1730.45    190.42 o 
  -3   0   8      932.30      758.86     73.38 o 
  -2   0   8      316.26      358.41     53.45 o 
  -1   0   8       74.24      153.55     23.47 o 
   0   0   8      102.20       94.02     20.51 o 
   1   0   8      247.23      285.38     28.36 o 
   2   0   8      236.01      222.74     26.37 o 
   3   0   8      298.54      273.66     29.75 o 
   4   0   8      197.96      250.48     33.44 o 
   6   0   8        0.79       64.63     23.35 o 
   7   0   8       11.46       44.78     24.27 o 
 -12   1   8        0.03       10.26     12.74 o 
 -11   1   8        0.10       11.27     11.13 o 
 -10   1   8        0.17       19.38     12.04 o 
  -9   1   8        0.62       -5.81     10.43 o 
  -8   1   8       10.44       36.71     15.00 o 
  -7   1   8       26.06       75.30     14.32 o 
  -6   1   8      104.11      122.45     16.67 o 
  -5   1   8      143.30      190.46     19.89 o 
  -4   1   8       80.22      120.34     19.01 o 
  -3   1   8       94.64      105.84     17.91 o 
  -2   1   8      126.76      160.54     18.65 o 
  -1   1   8      119.11      135.73     16.30 o 
   0   1   8      177.71      186.07     18.35 o 
   1   1   8      213.22      208.41     18.81 o 
   2   1   8      214.47      207.40     18.14 o 
   3   1   8      123.64      132.39     15.48 o 
   4   1   8       47.48       36.82     13.66 o 
   5   1   8       80.38       80.31     28.10 o 
   6   1   8       64.07       49.13     18.52 o 
 -12   2   8       44.23       60.36     15.37 o 
 -11   2   8       87.78      100.11     17.11 o 
 -10   2   8       30.36       66.15     15.37 o 
  -9   2   8        3.98       31.64     12.82 o 
  -8   2   8        6.13       34.51     12.10 o 
  -7   2   8        2.48       30.20     12.33 o 
  -6   2   8        4.53        1.16      9.47 o 
  -5   2   8       29.40       43.37     13.29 o 
  -4   2   8      281.09      313.84     28.30 o 
  -3   2   8      183.46      160.36     27.44 o 
  -2   2   8       57.37       75.71     21.16 o 
  -1   2   8        1.29        3.43      8.78 o 
   0   2   8       21.44       36.29     11.37 o 
   1   2   8      177.15      183.83     18.40 o 
   2   2   8      215.16      210.59     18.86 o 
   3   2   8      335.18      321.19     24.22 o 
   4   2   8      297.04      249.64     31.07 o 
   5   2   8      201.30      165.26     25.60 o 
   6   2   8       93.14       89.79     22.68 o 
 -10   3   8        9.26       30.01     12.95 o 
  -9   3   8       31.47       23.12     12.26 o 
  -8   3   8       22.18       28.58     13.71 o 
  -7   3   8        5.69        7.31     10.48 o 
  -6   3   8        0.94       -6.41      9.90 o 
  -5   3   8        0.03       15.24     10.38 o 
  -4   3   8       34.62       77.87     14.35 o 
  -3   3   8      113.28      141.75     19.94 o 
  -2   3   8      129.51      141.96     21.16 o 
  -1   3   8      107.11      108.27     17.74 o 
   0   3   8       30.27       35.58     12.15 o 
   1   3   8        3.86       -1.09      7.99 o 
   2   3   8        4.23       -0.35      8.05 o 
   3   3   8       42.74       57.24     16.19 o 
   4   3   8       97.32       89.74     24.82 o 
  -8   4   8      203.18      217.85     26.94 o 
  -7   4   8      103.59      103.38     17.17 o 
  -6   4   8      173.17      168.96     19.95 o 
  -5   4   8      278.30      287.08     26.19 o 
  -4   4   8      294.98      304.26     25.73 o 
  -3   4   8      320.61      295.51     27.88 o 
  -2   4   8      210.00      193.82     23.06 o 
  -1   4   8       34.28       49.73     13.74 o 
   0   4   8       52.94       93.74     15.49 o 
   1   4   8      128.88      155.76     18.13 o 
   2   4   8      111.90      136.48     25.35 o 
  -7   1   9       56.15       42.26     15.04 o 
  -6   1   9      427.32      413.67     30.51 o 
  -5   1   9      321.40      349.50     36.42 o 
  -4   1   9      182.90      176.65     42.93 o 
  -3   1   9      146.17      158.51     24.63 o 
  -2   1   9       87.96       74.40     29.15 o 
  -1   1   9       75.28       45.26     40.69 o 
   0   1   9       77.56       73.83     16.71 o 
  -5   2   9        7.98       39.02     22.61 o 
  -4   2   9       27.35       32.45     14.78 o 
  -3   2   9       20.49       45.58     17.34 o 
  -2   2   9        8.40       13.89     14.33 o 
                                                 
